# Supplementary material for: Fine‐tuning quantitative agronomic traits by manipulating gene copy number in rice
Source: New Phytol. 2026 May 13;251(4):1609–16. doi: 10.1111/nph.71258 (PMC13373809; doi:10.1111/nph.71258)
Supplement: Supplementary file 1 — Dataset S1 OsMADS18 copy number in T0 plants determined by quantitative PCR in rice (Oryza sativa) (Fig. S4a,b). Dataset S2 OsMADS18 copy number in progeny of one/two‐copy heterozygotes determined by quantitative PCR in rice (Oryza sativa) (Fig. S4c). Dataset S3 OsMADS18 copy number in progeny of two/three‐copy heterozygotes determined by quantitative PCR in rice (Oryza sativa) (Fig. S4d). Dataset S4 OsMADS18 copy number in homozygous plants determined by quantitative PCR in rice (Oryza sativa) (Fig. 1b). Dataset S5 Relative OsMADS18 transcript levels in shoot tips in rice (Oryza sativa) (Fig. 1d). Dataset S6 Relative OsMADS18 transcript levels in leaf blades in rice (Oryza sativa) (Fig. 1e). Dataset S7 Phenotypic data from the first experiment under short‐day conditions in rice (Oryza sativa) (Figs 1g,h, S6b–d). Dataset S8 Phenotypic data from the second experiment under short‐day conditions in rice (Oryza sativa) (Fig. S7). Dataset S9 Tiller number under long‐day conditions in rice (Oryza sativa) (Fig. S8). [file NPH-251-1609-s002.xlsx]

## Sheet: Index
New Phytologist Supporting Information
Article title: Fine-tuning quantitative agronomic traits by manipulating gene copy number in rice
Authors: Chihiro Nomura, Hiroyuki Kanzaki, Eiko Kanzaki, Motoki Shimizu, Kaori Oikawa, Hiroe Utsushi, Kazue Ito, Yusaku Sugimura, Ryohei Terauchi, Akira Abe
Article acceptance date: 21 April 2026
The following Supporting Information is available for this article:
Dataset S1 OsMADS18 copy number in T0 plants determined by quantitative PCR in rice (Oryza sativa) (Fig. S4a,b).
Dataset S2 OsMADS18 copy number in progeny of one/two-copy heterozygotes determined by quantitative PCR in rice (Oryza sativa) (Fig. S4c).
Dataset S3 OsMADS18 copy number in progeny of two/three-copy heterozygotes determined by quantitative PCR in rice (Oryza sativa) (Fig. S4d).
Dataset S4 OsMADS18 copy number in homozygous plants determined by quantitative PCR in rice (Oryza sativa) (Fig. 1b).
Dataset S5 Relative OsMADS18 transcript levels in shoot tips in rice (Oryza sativa) (Fig. 1d).
Dataset S6 Relative OsMADS18 transcript levels in leaf blades in rice (Oryza sativa) (Fig. 1e).
Dataset S7 Phenotypic data from the first experiment under short-day conditions in rice (Oryza sativa) (Figs 1g,h, S6b–d).
Dataset S8 Phenotypic data from the second experiment under short-day conditions in rice (Oryza sativa) (Fig. S7).
Dataset S9 Tiller number under long-day conditions in rice (Oryza sativa) (Fig. S8).

## Sheet: Dataset S1 (Fig. S4a,b)
Dataset S1 OsMADS18 copy number in T0 plants determined by quantitative PCR in rice (Oryza sativa) (Fig. S4a,b). NA indicates not applicable or not available.
Sample Name	Culture period (days)	Sample junction primer set Ct (experiment 1)	Sample junction primer set Ct (experiment 2)	Sample control primer set Ct (experiment 1)	Sample control primer set Ct (experiment 2)	Hitomebore 1 junction primer set Ct (experiment 1)	Hitomebore 1 junction primer set Ct (experiment 2)	Hitomebore 2 junction primer set Ct (experiment 1)	Hitomebore 2 junction primer set Ct (experiment 2)	Hitomebore 3 junction primer set Ct (experiment 1)	Hitomebore 3 junction primer set Ct (experiment 2)	Hitomebore 1 control primer set Ct (experiment 1)	Hitomebore 1 control primer set Ct (experiment 2)	Hitomebore 2 control primer set Ct (experiment 1)	Hitomebore 2 control primer set Ct (experiment 2)	Hitomebore 3 control primer set Ct (experiment 1)	Hitomebore 3 control primer set Ct (experiment 2)	Sample junction primer set ΔCt (experiment 1)	Sample junction primer set ΔCt (experiment 2)	Sample control primer set ΔCt (experiment 1)	Sample control primer set ΔCt (experiment 2)	Junction primer set converted efficiency	Control primer set converted efficiency	Relative amplification ratio (experiment 1)	Relative amplification ratio (experiment 2)	Relative amplification ratio (mean)
A1_4-1	42	24.4044	NA	23.0213	NA	23.7919	NA	23.6969	NA	NA	NA	23.3454	NA	23.2032	NA	NA	NA	-0.660072	NA	0.253016	NA	1.94878	1.99186	0.540778	NA	0.540778
A1_6-1	42	23.3417	NA	22.9761	NA	23.7919	NA	23.6969	NA	NA	NA	23.3454	NA	23.2032	NA	NA	NA	0.402725	NA	0.298224	NA	1.94878	1.99186	1.06524	NA	1.06524
A1_22-1	42	23.534	NA	23.0699	NA	23.7919	NA	23.6969	NA	NA	NA	23.3454	NA	23.2032	NA	NA	NA	0.210421	NA	0.204352	NA	1.94878	1.99186	0.999581	NA	0.999581
A1_34-1	42	23.597	NA	23.1436	NA	23.7919	NA	23.6969	NA	NA	NA	23.3454	NA	23.2032	NA	NA	NA	0.147385	NA	0.130656	NA	1.94878	1.99186	1.00834	NA	1.00834
A1_35-1	42	24.002	NA	23.4404	NA	23.7919	NA	23.6969	NA	NA	NA	23.3454	NA	23.2032	NA	NA	NA	-0.257587	NA	-0.166127	NA	1.94878	1.99186	0.944226	NA	0.944226
A1_37-1	42	25.0471	NA	24.4432	NA	23.7919	NA	23.6969	NA	NA	NA	23.3454	NA	23.2032	NA	NA	NA	-1.30277	NA	-1.16895	NA	1.94878	1.99186	0.93826	NA	0.93826
A1_38-1	42	23.7602	NA	23.1889	NA	23.7919	NA	23.6969	NA	NA	NA	23.3454	NA	23.2032	NA	NA	NA	-0.0158081	NA	0.0854197	NA	1.94878	1.99186	0.932947	NA	0.932947
A1_43-1	42	24.2929	NA	23.7147	NA	23.7919	NA	23.6969	NA	NA	NA	23.3454	NA	23.2032	NA	NA	NA	-0.548536	NA	-0.440417	NA	1.94878	1.99186	0.939406	NA	0.939406
A1_51-1	42	24.1785	NA	23.68	NA	23.7919	NA	23.6969	NA	NA	NA	23.3454	NA	23.2032	NA	NA	NA	-0.434135	NA	-0.405679	NA	1.94878	1.99186	0.989935	NA	0.989935
A1_60-1	42	24.5194	24.4948	23.6077	24.038	23.7919	24.1473	23.6969	24.6915	NA	23.9061	23.3454	23.5303	23.2032	23.9805	NA	23.3733	-0.775005	-0.246529	-0.333409	-0.409929	1.94878	1.99186	0.750254	1.12523	0.93774
A1_80-1	42	25.273	NA	23.7501	NA	23.7919	NA	23.6969	NA	NA	NA	23.3454	NA	23.2032	NA	NA	NA	-1.52862	NA	-0.475808	NA	1.94878	1.99186	0.500558	NA	0.500558
A1_84-1	42	23.1408	NA	22.7139	NA	23.7919	NA	23.6969	NA	NA	NA	23.3454	NA	23.2032	NA	NA	NA	0.603626	NA	0.560374	NA	1.94878	1.99186	1.01674	NA	1.01674
A1_90-1	42	24.5596	NA	24.2675	NA	23.7919	NA	23.6969	NA	NA	NA	23.3454	NA	23.2032	NA	NA	NA	-0.815266	NA	-0.99323	NA	1.94878	1.99186	1.1508	NA	1.1508
A1_92-1	42	24.7222	NA	24.5163	NA	23.7919	NA	23.6969	NA	NA	NA	23.3454	NA	23.2032	NA	NA	NA	-0.977867	NA	-1.24199	NA	1.94878	1.99186	1.22554	NA	1.22554
A1_103-1	42	23.0671	NA	22.6522	NA	23.7919	NA	23.6969	NA	NA	NA	23.3454	NA	23.2032	NA	NA	NA	0.677267	NA	0.622119	NA	1.94878	1.99186	1.02346	NA	1.02346
A1_108-1	42	24.6479	NA	24.1077	NA	23.7919	NA	23.6969	NA	NA	NA	23.3454	NA	23.2032	NA	NA	NA	-0.903496	NA	-0.833405	NA	1.94878	1.99186	0.971862	NA	0.971862
A1_113-1	42	24.3216	NA	23.9983	NA	23.7919	NA	23.6969	NA	NA	NA	23.3454	NA	23.2032	NA	NA	NA	-0.577198	NA	-0.724061	NA	1.94878	1.99186	1.12055	NA	1.12055
A1_116-1	42	24.1498	NA	23.7304	NA	23.7919	NA	23.6969	NA	NA	NA	23.3454	NA	23.2032	NA	NA	NA	-0.405453	NA	-0.456136	NA	1.94878	1.99186	1.04476	NA	1.04476
A1_136-1	42	25.1353	NA	24.551	NA	23.7919	NA	23.6969	NA	NA	NA	23.3454	NA	23.2032	NA	NA	NA	-1.39089	NA	-1.27674	NA	1.94878	1.99186	0.952903	NA	0.952903
A1_139-1	42	23.968	NA	23.5186	NA	23.7919	NA	23.6969	NA	NA	NA	23.3454	NA	23.2032	NA	NA	NA	-0.223614	NA	-0.24433	NA	1.94878	1.99186	1.01935	NA	1.01935
A1_147-1	42	24.5417	NA	24.102	NA	23.9107	NA	24.4786	NA	23.805	NA	23.4904	NA	23.8966	NA	23.3047	NA	-0.476922	NA	-0.538059	NA	1.94878	1.99186	1.05396	NA	1.05396
A1_149-1	42	24.3506	NA	23.8749	NA	23.9107	NA	24.4786	NA	23.805	NA	23.4904	NA	23.8966	NA	23.3047	NA	-0.285788	NA	-0.311041	NA	1.94878	1.99186	1.02393	NA	1.02393
A1_150-1	42	24.197	NA	23.8032	NA	23.9107	NA	24.4786	NA	23.805	NA	23.4904	NA	23.8966	NA	23.3047	NA	-0.132239	NA	-0.239284	NA	1.94878	1.99186	1.07967	NA	1.07967
A1_155-1	42	25.8036	25.9985	24.3462	24.2496	23.9107	24.1473	24.4786	24.6915	23.805	23.9061	23.4904	23.5303	23.8966	23.9805	23.3047	23.3733	-1.73885	-1.75016	-0.782286	-0.621552	1.94878	1.99186	0.537343	0.477391	0.507367
A1_159-1	42	24.0652	NA	23.6816	NA	23.9107	NA	24.4786	NA	23.805	NA	23.4904	NA	23.8966	NA	23.3047	NA	-0.000420833	NA	-0.117723	NA	1.94878	1.99186	1.0842	NA	1.0842
A1_168-1	42	23.8179	NA	23.348	NA	23.9107	NA	24.4786	NA	23.805	NA	23.4904	NA	23.8966	NA	23.3047	NA	0.246912	NA	0.215922	NA	1.94878	1.99186	1.01608	NA	1.01608
A1_169-1	42	23.8475	NA	23.3768	NA	23.9107	NA	24.4786	NA	23.805	NA	23.4904	NA	23.8966	NA	23.3047	NA	0.217289	NA	0.187049	NA	1.94878	1.99186	1.01622	NA	1.01622
A1_170-1	42	23.4237	NA	22.9399	NA	23.9107	NA	24.4786	NA	23.805	NA	23.4904	NA	23.8966	NA	23.3047	NA	0.641049	NA	0.624007	NA	1.94878	1.99186	0.997729	NA	0.997729
A1_180-1	42	23.5783	NA	23.3503	NA	23.9107	NA	24.4786	NA	23.805	NA	23.4904	NA	23.8966	NA	23.3047	NA	0.486515	NA	0.213635	NA	1.94878	1.99186	1.1941	NA	1.1941
B1_9-1	41	24.0413	24.2789	23.1011	23.0916	23.9107	24.1473	24.4786	24.6915	23.805	23.9061	23.4904	23.5303	23.8966	23.9805	23.3047	23.3733	0.0234632	-0.0305996	0.462763	0.536404	1.94878	1.99186	0.738437	0.677034	0.707735
B1_19-1	41	24.3503	NA	24.0075	NA	23.9107	NA	24.4786	NA	23.805	NA	23.4904	NA	23.8966	NA	23.3047	NA	-0.285506	NA	-0.443599	NA	1.94878	1.99186	1.12207	NA	1.12207
B1_20-1	41	24.4348	NA	23.9542	NA	23.9107	NA	24.4786	NA	23.805	NA	23.4904	NA	23.8966	NA	23.3047	NA	-0.369989	NA	-0.390327	NA	1.94878	1.99186	1.02235	NA	1.02235
B1_24-1	41	24.0162	NA	23.6287	NA	23.9107	NA	24.4786	NA	23.805	NA	23.4904	NA	23.8966	NA	23.3047	NA	0.0485452	NA	-0.0647818	NA	1.94878	1.99186	1.08007	NA	1.08007
B1_27-1	41	25.0389	NA	24.644	NA	23.9107	NA	24.4786	NA	23.805	NA	23.4904	NA	23.8966	NA	23.3047	NA	-0.974068	NA	-1.08013	NA	1.94878	1.99186	1.09898	NA	1.09898
B1_31-1	41	23.9402	NA	23.5408	NA	23.9107	NA	24.4786	NA	23.805	NA	23.4904	NA	23.8966	NA	23.3047	NA	0.124558	NA	0.0231012	NA	1.94878	1.99186	1.0695	NA	1.0695
B1_42-1	41	25.8536	NA	24.3428	NA	23.9107	NA	24.4786	NA	23.805	NA	23.4904	NA	23.8966	NA	23.3047	NA	-1.78876	NA	-0.778914	NA	1.94878	1.99186	0.518538	NA	0.518538
B1_44-1	41	23.7023	NA	23.1416	NA	23.9107	NA	24.4786	NA	23.805	NA	23.4904	NA	23.8966	NA	23.3047	NA	0.36245	NA	0.422258	NA	1.94878	1.99186	0.952051	NA	0.952051
B1_47-1	41	24.2151	NA	23.7501	NA	23.9107	NA	24.4786	NA	23.805	NA	23.4904	NA	23.8966	NA	23.3047	NA	-0.150336	NA	-0.186191	NA	1.94878	1.99186	1.02839	NA	1.02839
B1_52-1	41	24.7667	NA	24.2547	NA	23.9107	NA	24.4786	NA	23.805	NA	23.4904	NA	23.8966	NA	23.3047	NA	-0.70189	NA	-0.690767	NA	1.94878	1.99186	1.00771	NA	1.00771
B1_54-1	41	24.214	NA	24.0282	NA	23.9107	NA	24.4786	NA	23.805	NA	23.4904	NA	23.8966	NA	23.3047	NA	-0.149233	NA	-0.464286	NA	1.94878	1.99186	1.24652	NA	1.24652
B1_58-1	41	24.7724	NA	24.3245	NA	23.9107	NA	24.4786	NA	23.805	NA	23.4904	NA	23.8966	NA	23.3047	NA	-0.707589	NA	-0.760634	NA	1.94878	1.99186	1.0534	NA	1.0534
B1_61-1	41	25.4429	NA	23.9833	NA	23.9107	NA	24.4786	NA	23.805	NA	23.4904	NA	23.8966	NA	23.3047	NA	-1.37813	NA	-0.419362	NA	1.94878	1.99186	0.532312	NA	0.532312
B1_62-1	41	24.4029	NA	23.9759	NA	23.9107	NA	24.4786	NA	23.805	NA	23.4904	NA	23.8966	NA	23.3047	NA	-0.338067	NA	-0.411976	NA	1.94878	1.99186	1.06005	NA	1.06005
B1_76-1	41	24.0826	NA	23.546	NA	23.9107	NA	24.4786	NA	23.805	NA	23.4904	NA	23.8966	NA	23.3047	NA	-0.0178439	NA	0.0178523	NA	1.94878	1.99186	0.976084	NA	0.976084
B1_83-1	41	24.1852	NA	23.7679	NA	23.9107	NA	24.4786	NA	23.805	NA	23.4904	NA	23.8966	NA	23.3047	NA	-0.120408	NA	-0.203965	NA	1.94878	1.99186	1.06206	NA	1.06206
B1_89-1	41	24.2646	NA	23.7253	NA	23.9107	NA	24.4786	NA	23.805	NA	23.4904	NA	23.8966	NA	23.3047	NA	-0.199832	NA	-0.161374	NA	1.94878	1.99186	0.978112	NA	0.978112
B1_107-1	41	24.7684	NA	24.3709	NA	23.9107	NA	24.4786	NA	23.805	NA	23.4904	NA	23.8966	NA	23.3047	NA	-0.703629	NA	-0.807042	NA	1.94878	1.99186	1.09051	NA	1.09051
B1_110-1	41	23.47	NA	23.0049	NA	23.9107	NA	24.4786	NA	23.805	NA	23.4904	NA	23.8966	NA	23.3047	NA	0.594806	NA	0.55904	NA	1.94878	1.99186	1.01171	NA	1.01171
B1_130-1	41	24.025	NA	23.6988	NA	23.9107	NA	24.4786	NA	23.805	NA	23.4904	NA	23.8966	NA	23.3047	NA	0.0397409	NA	-0.134896	NA	1.94878	1.99186	1.1269	NA	1.1269
B1_136-1	41	24.402	NA	24.004	NA	23.9107	NA	24.4786	NA	23.805	NA	23.4904	NA	23.8966	NA	23.3047	NA	-0.337224	NA	-0.440095	NA	1.94878	1.99186	1.0814	NA	1.0814
B1_137-1	41	24.5699	NA	24.0073	NA	23.9107	NA	24.4786	NA	23.805	NA	23.4904	NA	23.8966	NA	23.3047	NA	-0.505095	NA	-0.443442	NA	1.94878	1.99186	0.96905	NA	0.96905
B1_143-1	41	24.6157	NA	24.2592	NA	23.9107	NA	24.4786	NA	23.805	NA	23.4904	NA	23.8966	NA	23.3047	NA	-0.550927	NA	-0.695328	NA	1.94878	1.99186	1.11801	NA	1.11801
B1_147-1	41	24.415	NA	23.9671	NA	23.9107	NA	24.4786	NA	23.805	NA	23.4904	NA	23.8966	NA	23.3047	NA	-0.350192	NA	-0.403241	NA	1.94878	1.99186	1.0452	NA	1.0452
B1_157-1	41	24.5613	NA	24.1216	NA	23.9107	NA	24.4786	NA	23.805	NA	23.4904	NA	23.8966	NA	23.3047	NA	-0.496522	NA	-0.557719	NA	1.94878	1.99186	1.05446	NA	1.05446
B1_168-1	41	24.8698	NA	24.3609	NA	23.9107	NA	24.4786	NA	23.805	NA	23.4904	NA	23.8966	NA	23.3047	NA	-0.804978	NA	-0.797005	NA	1.94878	1.99186	1.01218	NA	1.01218
B1_170-1	41	24.4102	NA	24.0765	NA	23.9107	NA	24.4786	NA	23.805	NA	23.4904	NA	23.8966	NA	23.3047	NA	-0.345433	NA	-0.512629	NA	1.94878	1.99186	1.13062	NA	1.13062
C1_1-1	39	24.4679	NA	24.0299	NA	23.9107	NA	24.4786	NA	23.805	NA	23.4904	NA	23.8966	NA	23.3047	NA	-0.403107	NA	-0.466031	NA	1.94878	1.99186	1.05356	NA	1.05356
C1_3-1	39	23.3714	NA	22.9803	NA	23.9107	NA	24.4786	NA	23.805	NA	23.4904	NA	23.8966	NA	23.3047	NA	0.69338	NA	0.583614	NA	1.94878	1.99186	1.06234	NA	1.06234
C1_10-1	39	23.5788	NA	23.2368	NA	23.9107	NA	24.4786	NA	23.805	NA	23.4904	NA	23.8966	NA	23.3047	NA	0.485957	NA	0.327054	NA	1.94878	1.99186	1.10392	NA	1.10392
C1_11-1	39	23.8869	NA	23.6345	NA	23.9107	NA	24.4786	NA	23.805	NA	23.4904	NA	23.8966	NA	23.3047	NA	0.177879	NA	-0.0706449	NA	1.94878	1.99186	1.18218	NA	1.18218
C1_15-1	39	23.5524	NA	23.5294	NA	23.7236	NA	24.158	NA	23.3378	NA	23.4872	NA	23.9584	NA	23.3378	NA	0.187381	NA	0.0650495	NA	1.94878	1.99186	1.0835	NA	1.0835
C1_56-1	39	24.4693	NA	24.2948	NA	23.7236	NA	24.158	NA	23.3378	NA	23.4872	NA	23.9584	NA	23.3378	NA	-0.729527	NA	-0.700305	NA	1.94878	1.99186	0.995824	NA	0.995824
C1_66-1	39	23.5251	NA	23.3129	NA	23.7236	NA	24.158	NA	23.3378	NA	23.4872	NA	23.9584	NA	23.3378	NA	0.214689	NA	0.28161	NA	1.94878	1.99186	0.950462	NA	0.950462
C1_73-1	39	23.7269	24.1176	23.7224	23.7267	23.7236	24.1473	24.158	24.6915	23.3378	23.9061	23.4872	23.5303	23.9584	23.9805	23.3378	23.3733	0.0128759	0.13069	-0.1279	-0.0986481	1.94878	1.99186	1.10155	1.16786	1.13471
C1_91-1	39	24.5794	NA	24.2229	NA	23.7236	NA	24.158	NA	23.3378	NA	23.4872	NA	23.9584	NA	23.3378	NA	-0.839625	NA	-0.62844	NA	1.94878	1.99186	0.880591	NA	0.880591
C1_93-1	39	23.9064	NA	23.5099	NA	23.7236	NA	24.158	NA	23.3378	NA	23.4872	NA	23.9584	NA	23.3378	NA	-0.166592	NA	0.0845903	NA	1.94878	1.99186	0.844138	NA	0.844138
C1_94-1	39	23.7553	NA	23.4414	NA	23.7236	NA	24.158	NA	23.3378	NA	23.4872	NA	23.9584	NA	23.3378	NA	-0.015536	NA	0.15306	NA	1.94878	1.99186	0.890623	NA	0.890623
D1_1-1	39	23.4536	NA	23.2256	NA	23.7236	NA	24.158	NA	23.3378	NA	23.4872	NA	23.9584	NA	23.3378	NA	0.286205	NA	0.368844	NA	1.94878	1.99186	0.938754	NA	0.938754
D1_5-1	39	23.7879	NA	23.593	NA	23.7236	NA	24.158	NA	23.3378	NA	23.4872	NA	23.9584	NA	23.3378	NA	-0.048083	NA	0.00146612	NA	1.94878	1.99186	0.96745	NA	0.96745
D1_10-1	39	23.4358	NA	23.2996	NA	23.7236	NA	24.158	NA	23.3378	NA	23.4872	NA	23.9584	NA	23.3378	NA	0.304	NA	0.294828	NA	1.94878	1.99186	0.999673	NA	0.999673
D1_16-1	39	23.9366	NA	23.7111	NA	23.7236	NA	24.158	NA	23.3378	NA	23.4872	NA	23.9584	NA	23.3378	NA	-0.19681	NA	-0.116584	NA	1.94878	1.99186	0.950299	NA	0.950299
D1_70-1	39	23.207	NA	23.0094	NA	23.7236	NA	24.158	NA	23.3378	NA	23.4872	NA	23.9584	NA	23.3378	NA	0.532758	NA	0.585107	NA	1.94878	1.99186	0.9534	NA	0.9534
E1_46-1	38	24.6928	NA	23.7267	NA	23.8227	NA	23.9365	NA	NA	NA	22.6053	NA	22.6611	NA	NA	NA	-0.813219	NA	-1.0935	NA	1.94878	1.99186	1.23481	NA	1.23481
E1_53-1	38	23.9391	24.0537	22.8055	23.4866	23.8227	24.3409	23.9365	25.0601	NA	24.1073	22.6053	23.7596	22.6611	24.3117	NA	23.4929	-0.059437	0.449049	-0.17228	0.368097	1.94878	1.99186	1.08226	1.04704	1.06465
E1_112-1	38	24.0826	NA	22.8458	NA	23.8227	NA	23.9365	NA	NA	NA	22.6053	NA	22.6611	NA	NA	NA	-0.202936	NA	-0.212612	NA	1.94878	1.99186	1.01117	NA	1.01117
E1_182-1	38	22.3945	NA	21.226	NA	23.8227	NA	23.9365	NA	NA	NA	22.6053	NA	22.6611	NA	NA	NA	1.48508	NA	1.40719	NA	1.94878	1.99186	1.02143	NA	1.02143
A2_4-1	70	25.0433	NA	23.8537	NA	23.7236	NA	24.158	NA	23.3378	NA	23.4872	NA	23.9584	NA	23.3378	NA	-1.30347	NA	-0.259253	NA	1.94878	1.99186	0.501056	NA	0.501056
A2_35-1	70	23.6355	NA	23.3843	NA	23.7236	NA	24.158	NA	23.3378	NA	23.4872	NA	23.9584	NA	23.3378	NA	0.104308	NA	0.210193	NA	1.94878	1.99186	0.927519	NA	0.927519
A2_37-1	70	24.4709	NA	24.1922	NA	23.7236	NA	24.158	NA	23.3378	NA	23.4872	NA	23.9584	NA	23.3378	NA	-0.731063	NA	-0.597766	NA	1.94878	1.99186	0.926941	NA	0.926941
A2_51-1	70	23.0599	NA	22.8865	NA	23.7236	NA	24.158	NA	23.3378	NA	23.4872	NA	23.9584	NA	23.3378	NA	0.67991	NA	0.707946	NA	1.94878	1.99186	0.966393	NA	0.966393
A2_58-1	70	23.235	NA	23.1044	NA	23.7236	NA	24.158	NA	23.3378	NA	23.4872	NA	23.9584	NA	23.3378	NA	0.504794	NA	0.490125	NA	1.94878	1.99186	0.999071	NA	0.999071
A2_60-1	70	24.2741	NA	23.9227	NA	23.7236	NA	24.158	NA	23.3378	NA	23.4872	NA	23.9584	NA	23.3378	NA	-0.534276	NA	-0.328192	NA	1.94878	1.99186	0.877812	NA	0.877812
A2_92-1	70	23.9157	NA	23.4999	NA	23.7236	NA	24.158	NA	23.3378	NA	23.4872	NA	23.9584	NA	23.3378	NA	-0.17587	NA	0.0945314	NA	1.94878	1.99186	0.833202	NA	0.833202
A2_136-1	70	24.0809	NA	23.9155	NA	23.7236	NA	24.158	NA	23.3378	NA	23.4872	NA	23.9584	NA	23.3378	NA	-0.341124	NA	-0.321057	NA	1.94878	1.99186	0.993651	NA	0.993651
A2_163-1	70	24.7931	NA	24.2049	NA	24.1473	NA	24.6915	NA	23.9061	NA	23.5303	NA	23.9805	NA	23.3733	NA	-0.544796	NA	-0.576859	NA	1.94878	1.99186	1.03459	NA	1.03459
A2_169-1	70	25.3264	NA	23.8298	NA	24.1473	NA	24.6915	NA	23.9061	NA	23.5303	NA	23.9805	NA	23.3733	NA	-1.07805	NA	-0.201782	NA	1.94878	1.99186	0.559768	NA	0.559768
A2_180-1	70	25.2424	NA	24.5679	NA	24.1473	NA	24.6915	NA	23.9061	NA	23.5303	NA	23.9805	NA	23.3733	NA	-0.994078	NA	-0.939861	NA	1.94878	1.99186	0.984498	NA	0.984498
B2_19-1	69	24.1323	NA	23.549	NA	24.1473	NA	24.6915	NA	23.9061	NA	23.5303	NA	23.9805	NA	23.3733	NA	0.11603	NA	0.0790901	NA	1.94878	1.99186	1.02318	NA	1.02318
B2_20-1	69	24.1906	NA	23.6992	NA	24.1473	NA	24.6915	NA	23.9061	NA	23.5303	NA	23.9805	NA	23.3733	NA	0.0577145	NA	-0.0711231	NA	1.94878	1.99186	1.09146	NA	1.09146
B2_31-1	69	26.0644	NA	24.321	NA	24.1473	NA	24.6915	NA	23.9061	NA	23.5303	NA	23.9805	NA	23.3733	NA	-1.8161	NA	-0.692928	NA	1.94878	1.99186	0.479875	NA	0.479875
B2_41-1	69	25.4102	24.2013	24.2571	24.1584	24.1473	23.1807	24.6915	23.7837	23.9061	23.4169	23.5303	23.5825	23.9805	24.0448	23.3733	23.4657	-1.16194	-0.740833	-0.629013	-0.4607	1.94878	1.99186	0.710477	0.83792	0.774199
B2_42-1	69	25.8141	24.8235	24.1878	24.3385	24.1473	23.1807	24.6915	23.7837	23.9061	23.4169	23.5303	23.5825	23.9805	24.0448	23.3733	23.4657	-1.56577	-1.36308	-0.559776	-0.640805	1.94878	1.99186	0.51739	0.626319	0.571854
B2_47-1	69	24.3541	NA	23.84	NA	24.1473	NA	24.6915	NA	23.9061	NA	23.5303	NA	23.9805	NA	23.3733	NA	-0.105822	NA	-0.211967	NA	1.94878	1.99186	1.07838	NA	1.07838
B2_52-1	69	23.9105	22.993	23.9527	23.9752	24.1473	23.1807	24.6915	23.7837	23.9061	23.4169	23.5303	23.5825	23.9805	24.0448	23.3733	23.4657	0.337843	0.467394	-0.324615	-0.277537	1.94878	1.99186	1.56689	1.65382	1.61035
B2_54-1	69	24.6704	NA	24.0728	NA	24.1473	NA	24.6915	NA	23.9061	NA	23.5303	NA	23.9805	NA	23.3733	NA	-0.422098	NA	-0.444712	NA	1.94878	1.99186	1.02512	NA	1.02512
B2_62-1	69	25.0502	NA	24.4818	NA	24.1473	NA	24.6915	NA	23.9061	NA	23.5303	NA	23.9805	NA	23.3733	NA	-0.801859	NA	-0.853718	NA	1.94878	1.99186	1.05471	NA	1.05471
B2_95-1	69	24.0266	NA	23.3723	NA	24.1473	NA	24.6915	NA	23.9061	NA	23.5303	NA	23.9805	NA	23.3733	NA	0.221701	NA	0.255775	NA	1.94878	1.99186	0.97207	NA	0.97207
B2_110-1	69	24.7281	NA	24.0056	NA	24.1473	NA	24.6915	NA	23.9061	NA	23.5303	NA	23.9805	NA	23.3733	NA	-0.479834	NA	-0.377565	NA	1.94878	1.99186	0.941785	NA	0.941785
B2_143-1	69	23.9708	NA	23.2941	NA	24.1473	NA	24.6915	NA	23.9061	NA	23.5303	NA	23.9805	NA	23.3733	NA	0.277483	NA	0.333893	NA	1.94878	1.99186	0.956057	NA	0.956057
B2_157-1	69	24.8006	NA	24.1967	NA	24.1473	NA	24.6915	NA	23.9061	NA	23.5303	NA	23.9805	NA	23.3733	NA	-0.55228	NA	-0.568624	NA	1.94878	1.99186	1.02361	NA	1.02361
D2_5-1	67	23.9124	NA	23.5292	NA	24.166	NA	24.8314	NA	24.0264	NA	23.6836	NA	24.1448	NA	23.5293	NA	0.428837	NA	0.256661	NA	1.94878	1.99186	1.11546	NA	1.11546
D2_8-1	67	24.493	NA	23.9211	NA	24.166	NA	24.8314	NA	24.0264	NA	23.6836	NA	24.1448	NA	23.5293	NA	-0.151688	NA	-0.13516	NA	1.94878	1.99186	0.99196	NA	0.99196
D2_70-1	67	24.6777	NA	24.2388	NA	24.166	NA	24.8314	NA	24.0264	NA	23.6836	NA	24.1448	NA	23.5293	NA	-0.336441	NA	-0.452857	NA	1.94878	1.99186	1.09152	NA	1.09152
E2_53-1	66	23.2828	NA	24.0744	NA	22.9615	NA	23.8764	NA	22.6912	NA	23.79	NA	24.7892	NA	23.6528	NA	-0.106479	NA	0.00296529	NA	1.94878	1.99186	0.929521	NA	0.929521
E2_112-1	66	23.6602	NA	24.4514	NA	22.9615	NA	23.8764	NA	22.6912	NA	23.79	NA	24.7892	NA	23.6528	NA	-0.48388	NA	-0.374045	NA	1.94878	1.99186	0.93697	NA	0.93697
E2_141-1	66	21.7474	NA	22.637	NA	22.9615	NA	23.8764	NA	22.6912	NA	23.79	NA	24.7892	NA	23.6528	NA	1.42892	NA	1.4403	NA	1.94878	1.99186	0.96167	NA	0.96167
E2_182-1	66	22.7201	NA	23.7044	NA	22.9615	NA	23.8764	NA	22.6912	NA	23.79	NA	24.7892	NA	23.6528	NA	0.45628	NA	0.372884	NA	1.94878	1.99186	1.04863	NA	1.04863

## Sheet: Dataset S2 (Fig. S4c)
Dataset S2 OsMADS18 copy number in progeny of one/two-copy heterozygotes determined by quantitative PCR in rice (Oryza sativa) (Fig. S4c).
Sample ID	Sample junction primer set Ct	Sample control primer set Ct	Hitomebore 1 junction primer set Ct	Hitomebore 2 junction primer set Ct	Hitomebore 3 junction primer set Ct	Hitomebore 1 control primer set Ct	Hitomebore 2 control primer set Ct	Hitomebore 3 control primer set Ct	Sample junction primer set ΔCt	Sample control primer set ΔCt	Junction primer set converted efficiency	Control primer set converted efficiency	Relative amplification ratio
1	24.5979	25.7929	23.7278	23.5474	24.1558	25.1819	24.6677	25.3443	-0.787515	-0.728267	1.94878	1.99186	0.97667
2	25.3883	25.9947	23.7278	23.5474	24.1558	25.1819	24.6677	25.3443	-1.57792	-0.930034	1.94878	1.99186	0.662367
3	24.7918	26.063	23.7278	23.5474	24.1558	25.1819	24.6677	25.3443	-0.981502	-0.998344	1.94878	1.99186	1.03362
4	25.9998	26.1228	23.7278	23.5474	24.1558	25.1819	24.6677	25.3443	-2.18942	-1.05812	1.94878	1.99186	0.481106
5	26.4063	25.8392	23.7278	23.5474	24.1558	25.1819	24.6677	25.3443	-2.59593	-0.774555	1.94878	1.99186	0.301709
6	25.0837	25.2447	23.7278	23.5474	24.1558	25.1819	24.6677	25.3443	-1.2734	-0.179988	1.94878	1.99186	0.484037
7	25.2993	25.4315	23.7278	23.5474	24.1558	25.1819	24.6677	25.3443	-1.489	-0.366803	1.94878	1.99186	0.476774
8	32.3986	25.0671	23.7278	23.5474	24.1558	25.1819	24.6677	25.3443	-8.58825	-0.00245984	1.94878	1.99186	0.00325228
9	25.9684	25.5893	23.7278	23.5474	24.1558	25.1819	24.6677	25.3443	-2.15804	-0.52461	1.94878	1.99186	0.340153
10	25.0529	25.1328	23.7278	23.5474	24.1558	25.1819	24.6677	25.3443	-1.24259	-0.0681642	1.94878	1.99186	0.45745
11	25.2192	24.9631	23.7278	23.5474	24.1558	25.1819	24.6677	25.3443	-1.40889	0.10159	1.94878	1.99186	0.364213
12	25.984	25.6631	23.7278	23.5474	24.1558	25.1819	24.6677	25.3443	-2.17367	-0.598415	1.94878	1.99186	0.354187
13	30.9698	25.2355	23.7278	23.5474	24.1558	25.1819	24.6677	25.3443	-7.15944	-0.170865	1.94878	1.99186	0.00947544
14	25.408	25.4524	23.7278	23.5474	24.1558	25.1819	24.6677	25.3443	-1.5977	-0.387771	1.94878	1.99186	0.449875
15	24.6318	24.7836	23.7278	23.5474	24.1558	25.1819	24.6677	25.3443	-0.821416	0.281087	1.94878	1.99186	0.476286
16	24.9648	25.0817	23.7278	23.5474	24.1558	25.1819	24.6677	25.3443	-1.15442	-0.0170453	1.94878	1.99186	0.468375
17	24.2551	25.6045	23.7278	23.5474	24.1558	25.1819	24.6677	25.3443	-0.444722	-0.539783	1.94878	1.99186	1.07813
18	25.8182	25.1765	23.7278	23.5474	24.1558	25.1819	24.6677	25.3443	-2.00782	-0.111831	1.94878	1.99186	0.282929
19	31.9285	25.3582	23.7278	23.5474	24.1558	25.1819	24.6677	25.3443	-8.11813	-0.293537	1.94878	1.99186	0.00543897
20	25.2759	24.707	24.4236	24.1301	24.6367	24.9188	24.6778	25.1634	-0.879077	0.213018	1.94878	1.99186	0.480319
21	24.2175	24.7398	24.4236	24.1301	24.6367	24.9188	24.6778	25.1634	0.179323	0.18024	1.94878	1.99186	0.995457
22	32.7061	24.6552	24.4236	24.1301	24.6367	24.9188	24.6778	25.1634	-8.30928	0.264837	1.94878	1.99186	0.0032586
23	25.8316	25.3109	24.4236	24.1301	24.6367	24.9188	24.6778	25.1634	-1.43484	-0.390917	1.94878	1.99186	0.502602
24	24.32	24.8938	24.4236	24.1301	24.6367	24.9188	24.6778	25.1634	0.0768102	0.0262578	1.94878	1.99186	1.03371
25	25.4606	24.7135	24.4236	24.1301	24.6367	24.9188	24.6778	25.1634	-1.06379	0.206495	1.94878	1.99186	0.426539
26	25.6686	24.938	24.4236	24.1301	24.6367	24.9188	24.6778	25.1634	-1.27183	-0.0179526	1.94878	1.99186	0.433356
27	24.5248	25.0336	24.4236	24.1301	24.6367	24.9188	24.6778	25.1634	-0.12803	-0.113578	1.94878	1.99186	0.992867
28	25.4732	24.8624	24.4236	24.1301	24.6367	24.9188	24.6778	25.1634	-1.07643	0.0575975	1.94878	1.99186	0.468656
29	24.4398	24.8793	24.4236	24.1301	24.6367	24.9188	24.6778	25.1634	-0.0429713	0.0407575	1.94878	1.99186	0.944825
30	24.4501	24.7947	24.4236	24.1301	24.6367	24.9188	24.6778	25.1634	-0.0533187	0.125345	1.94878	1.99186	0.885197
31	25.634	25.0982	24.4236	24.1301	24.6367	24.9188	24.6778	25.1634	-1.23718	-0.178157	1.94878	1.99186	0.495254
32	33.8714	24.6982	24.4236	24.1301	24.6367	24.9188	24.6778	25.1634	-9.47457	0.221824	1.94878	1.99186	0.00154258
33	25.4425	24.8096	24.4236	24.1301	24.6367	24.9188	24.6778	25.1634	-1.0457	0.110372	1.94878	1.99186	0.461281
34	25.6045	24.8937	24.4236	24.1301	24.6367	24.9188	24.6778	25.1634	-1.20769	0.0262998	1.94878	1.99186	0.438721
35	25.5593	25.2393	25.2296	25.1134	25.2912	24.9065	24.7511	25.1672	-0.347897	-0.297684	1.94878	1.99186	0.973368
36	35.2407	24.8976	24.4236	24.1301	24.6367	24.9188	24.6778	25.1634	-10.8439	0.0223726	1.94878	1.99186	0.000709848
37	25.0575	24.7086	25.2296	25.1134	25.2912	24.9065	24.7511	25.1672	0.153906	0.233009	1.94878	1.99186	0.94377
38	24.401	24.9206	24.4236	24.1301	24.6367	24.9188	24.6778	25.1634	-0.00421397	-0.000597636	1.94878	1.99186	0.997603
39	24.4053	24.8934	24.4236	24.1301	24.6367	24.9188	24.6778	25.1634	-0.0085303	0.0265935	1.94878	1.99186	0.97627
40	32.4268	24.9665	23.8516	23.9516	24.0029	25.0492	24.8536	25.2376	-8.4915	0.0803115	1.94878	1.99186	0.00327683
41	23.8973	25.1213	23.8516	23.9516	24.0029	25.0492	24.8536	25.2376	0.0380446	-0.0745366	1.94878	1.99186	1.07977
42	24.9541	25.1077	23.8516	23.9516	24.0029	25.0492	24.8536	25.2376	-1.01874	-0.0608838	1.94878	1.99186	0.528479
43	25.1167	25.0284	23.8516	23.9516	24.0029	25.0492	24.8536	25.2376	-1.18141	0.0183627	1.94878	1.99186	0.448929
44	31.3826	25.1904	23.8516	23.9516	24.0029	25.0492	24.8536	25.2376	-7.44728	-0.143575	1.94878	1.99186	0.0076741
45	32.2243	25.0434	23.8516	23.9516	24.0029	25.0492	24.8536	25.2376	-8.28894	0.00344531	1.94878	1.99186	0.00395503
46	23.8837	24.8749	23.8516	23.9516	24.0029	25.0492	24.8536	25.2376	0.0516364	0.171881	1.94878	1.99186	0.919444
47	24.8343	25.0954	23.8516	23.9516	24.0029	25.0492	24.8536	25.2376	-0.898933	-0.0485662	1.94878	1.99186	0.567619
48	32.7988	24.7765	23.8516	23.9516	24.0029	25.0492	24.8536	25.2376	-8.86345	0.270316	1.94878	1.99186	0.00224292
49	24.6004	24.761	23.8516	23.9516	24.0029	25.0492	24.8536	25.2376	-0.665109	0.285748	1.94878	1.99186	0.526944
50	24.9234	25.1795	23.8516	23.9516	24.0029	25.0492	24.8536	25.2376	-0.988082	-0.132673	1.94878	1.99186	0.566754
51	23.8259	24.9355	23.8516	23.9516	24.0029	25.0492	24.8536	25.2376	0.10942	0.111289	1.94878	1.99186	0.996326
52	31.914	24.81	23.8516	23.9516	24.0029	25.0492	24.8536	25.2376	-7.97862	0.236815	1.94878	1.99186	0.0041422
53	24.9076	24.8735	23.8516	23.9516	24.0029	25.0492	24.8536	25.2376	-0.972282	0.173339	1.94878	1.99186	0.463871
54	24.7832	24.8054	23.8516	23.9516	24.0029	25.0492	24.8536	25.2376	-0.84785	0.241425	1.94878	1.99186	0.480924
55	31.8941	24.9193	23.8516	23.9516	24.0029	25.0492	24.8536	25.2376	-7.95875	0.12748	1.94878	1.99186	0.00452594
56	24.8811	25.2079	23.8516	23.9516	24.0029	25.0492	24.8536	25.2376	-0.945781	-0.161088	1.94878	1.99186	0.594505
57	23.931	25.0458	23.8516	23.9516	24.0029	25.0492	24.8536	25.2376	0.00434939	0.000971476	1.94878	1.99186	1.00224
58	24.7551	24.7925	23.8516	23.9516	24.0029	25.0492	24.8536	25.2376	-0.81977	0.254325	1.94878	1.99186	0.485683
59	33.0854	25.1259	23.8516	23.9516	24.0029	25.0492	24.8536	25.2376	-9.15006	-0.0790609	1.94878	1.99186	0.00235679
60	26.1059	25.1667	25.0955	25.1652	25.3407	25.0638	24.8991	25.2658	-0.905476	-0.0903899	1.94878	1.99186	0.581671
61	25.102	24.9218	25.0955	25.1652	25.3407	25.0638	24.8991	25.2658	0.0985107	0.154502	1.94878	1.99186	0.960083
62	34.2994	25.0744	25.0955	25.1652	25.3407	25.0638	24.8991	25.2658	-9.09894	0.00182279	1.94878	1.99186	0.00230637
63	34.8699	25.0274	25.0955	25.1652	25.3407	25.0638	24.8991	25.2658	-9.66946	0.0488809	1.94878	1.99186	0.00152591
64	26.1221	25.0055	25.0955	25.1652	25.3407	25.0638	24.8991	25.2658	-0.921623	0.070762	1.94878	1.99186	0.514959
65	24.9403	24.8423	25.0955	25.1652	25.3407	25.0638	24.8991	25.2658	0.260183	0.233947	1.94878	1.99186	1.01247
66	26.1034	24.9891	25.0955	25.1652	25.3407	25.0638	24.8991	25.2658	-0.902952	0.0871232	1.94878	1.99186	0.515569
67	24.874	24.8651	25.0955	25.1652	25.3407	25.0638	24.8991	25.2658	0.326517	0.211196	1.94878	1.99186	1.075
68	36.393	25.1076	25.0955	25.1652	25.3407	25.0638	24.8991	25.2658	-11.1925	-0.0313613	1.94878	1.99186	0.000583742
69	26.0876	25.065	25.0955	25.1652	25.3407	25.0638	24.8991	25.2658	-0.887148	0.0112394	1.94878	1.99186	0.549003
70	32.8008	25.1703	25.0955	25.1652	25.3407	25.0638	24.8991	25.2658	-7.60038	-0.0940711	1.94878	1.99186	0.00669656
71	33.7816	24.7245	25.0955	25.1652	25.3407	25.0638	24.8991	25.2658	-8.58117	0.351756	1.94878	1.99186	0.00255999
72	26.1228	24.8527	25.0955	25.1652	25.3407	25.0638	24.8991	25.2658	-0.922314	0.223588	1.94878	1.99186	0.463274
73	26.1833	25.1683	25.0955	25.1652	25.3407	25.0638	24.8991	25.2658	-0.982845	-0.0919921	1.94878	1.99186	0.553017
74	25.0998	24.9698	25.0955	25.1652	25.3407	25.0638	24.8991	25.2658	0.100636	0.106452	1.94878	1.99186	0.993811
75	37.1229	24.892	25.0955	25.1652	25.3407	25.0638	24.8991	25.2658	-11.9224	0.184223	1.94878	1.99186	0.000309175
76	26.2228	25.055	25.0955	25.1652	25.3407	25.0638	24.8991	25.2658	-1.02233	0.0212549	1.94878	1.99186	0.498205
77	25.3119	24.9919	25.0955	25.1652	25.3407	25.0638	24.8991	25.2658	-0.111401	0.0843461	1.94878	1.99186	0.87595
78	26.3024	25.025	25.0955	25.1652	25.3407	25.0638	24.8991	25.2658	-1.10193	0.0512708	1.94878	1.99186	0.462763
79	25.7686	24.8147	25.0955	25.1652	25.3407	25.0638	24.8991	25.2658	-0.568117	0.261562	1.94878	1.99186	0.571619
80	26.038	24.8944	24.99	24.9228	25.1579	25.0113	24.9635	25.2749	-1.01441	0.188842	1.94878	1.99186	0.446223
81	25.0822	25.01	24.99	24.9228	25.1579	25.0113	24.9635	25.2749	-0.0586656	0.0731913	1.94878	1.99186	0.914319
82	26.2421	25.174	24.99	24.9228	25.1579	25.0113	24.9635	25.2749	-1.21858	-0.0907625	1.94878	1.99186	0.472132
83	32.1151	25.0467	24.99	24.9228	25.1579	25.0113	24.9635	25.2749	-7.0915	0.0365588	1.94878	1.99186	0.00859431
84	32.0546	24.9246	24.99	24.9228	25.1579	25.0113	24.9635	25.2749	-7.03105	0.15866	1.94878	1.99186	0.00822599
85	25.874	24.8539	24.99	24.9228	25.1579	25.0113	24.9635	25.2749	-0.850431	0.22934	1.94878	1.99186	0.484112
86	32.4874	24.7742	24.99	24.9228	25.1579	25.0113	24.9635	25.2749	-7.46388	0.309012	1.94878	1.99186	0.00555619
87	24.6438	24.6321	24.99	24.9228	25.1579	25.0113	24.9635	25.2749	0.379718	0.451104	1.94878	1.99186	0.944129
88	32.7488	24.9705	24.99	24.9228	25.1579	25.0113	24.9635	25.2749	-7.72522	0.112727	1.94878	1.99186	0.00534305
89	31.7727	25.0452	24.99	24.9228	25.1579	25.0113	24.9635	25.2749	-6.7491	0.0380656	1.94878	1.99186	0.0107889
90	26.1658	24.9975	24.99	24.9228	25.1579	25.0113	24.9635	25.2749	-1.1422	0.0856921	1.94878	1.99186	0.439936
91	25.9854	24.8767	24.99	24.9228	25.1579	25.0113	24.9635	25.2749	-0.96182	0.206507	1.94878	1.99186	0.456565
92	26.0054	24.8844	24.99	24.9228	25.1579	25.0113	24.9635	25.2749	-0.981855	0.19884	1.94878	1.99186	0.452889
93	26.1188	24.8549	24.99	24.9228	25.1579	25.0113	24.9635	25.2749	-1.09528	0.228316	1.94878	1.99186	0.411437
94	25.4169	25.3294	24.99	24.9228	25.1579	25.0113	24.9635	25.2749	-0.393342	-0.246202	1.94878	1.99186	0.911386
95	25.7157	25.0512	24.99	24.9228	25.1579	25.0113	24.9635	25.2749	-0.692163	0.0320498	1.94878	1.99186	0.616377
96	25.9495	25.0196	24.99	24.9228	25.1579	25.0113	24.9635	25.2749	-0.925939	0.0636412	1.94878	1.99186	0.516004
97	25.1923	24.8396	25.2296	25.1134	25.2912	24.9065	24.7511	25.1672	0.0191212	0.102074	1.94878	1.99186	0.944048
98	25.9141	24.8083	24.99	24.9228	25.1579	25.0113	24.9635	25.2749	-0.890506	0.274897	1.94878	1.99186	0.456773
99	24.9262	25.0136	24.99	24.9228	25.1579	25.0113	24.9635	25.2749	0.0974089	0.0696227	1.94878	1.99186	1.01716
100	25.1523	24.9088	24.2667	23.9877	24.3449	24.9768	24.8631	25.246	-0.952532	0.119867	1.94878	1.99186	0.487664
101	25.3845	25.2388	24.2667	23.9877	24.3449	24.9768	24.8631	25.246	-1.18473	-0.210154	1.94878	1.99186	0.524325
102	24.9803	24.8666	24.2667	23.9877	24.3449	24.9768	24.8631	25.246	-0.78049	0.162001	1.94878	1.99186	0.531329
103	24.1364	25.0493	24.2667	23.9877	24.3449	24.9768	24.8631	25.246	0.0634073	-0.0206566	1.94878	1.99186	1.05817
104	24.0061	24.8599	24.2667	23.9877	24.3449	24.9768	24.8631	25.246	0.193723	0.16873	1.94878	1.99186	1.01307
105	25.3096	24.9368	24.2667	23.9877	24.3449	24.9768	24.8631	25.246	-1.10983	0.0917835	1.94878	1.99186	0.447658
106	32.8793	24.9618	24.2667	23.9877	24.3449	24.9768	24.8631	25.246	-8.67953	0.0668335	1.94878	1.99186	0.00291744
107	25.1055	24.9357	24.2667	23.9877	24.3449	24.9768	24.8631	25.246	-0.905699	0.0929337	1.94878	1.99186	0.512568
108	25.3025	25.0544	24.2667	23.9877	24.3449	24.9768	24.8631	25.246	-1.10271	-0.0257607	1.94878	1.99186	0.487738
109	24.9797	24.7628	24.2667	23.9877	24.3449	24.9768	24.8631	25.246	-0.779883	0.265827	1.94878	1.99186	0.494844
110	32.1074	24.8716	24.2667	23.9877	24.3449	24.9768	24.8631	25.246	-7.90766	0.157024	1.94878	1.99186	0.0045885
111	25.0959	24.9362	24.2667	23.9877	24.3449	24.9768	24.8631	25.246	-0.896134	0.0924606	1.94878	1.99186	0.516018
112	25.3902	24.9765	24.2667	23.9877	24.3449	24.9768	24.8631	25.246	-1.19042	0.0521641	1.94878	1.99186	0.435966
113	23.9851	24.8301	24.2667	23.9877	24.3449	24.9768	24.8631	25.246	0.214635	0.198578	1.94878	1.99186	1.00639
114	25.2515	24.8406	25.2296	25.1134	25.2912	24.9065	24.7511	25.1672	-0.0400639	0.101004	1.94878	1.99186	0.908165
115	24.8821	24.7791	24.2667	23.9877	24.3449	24.9768	24.8631	25.246	-0.682368	0.249498	1.94878	1.99186	0.534086
116	32.5794	24.9792	24.2667	23.9877	24.3449	24.9768	24.8631	25.246	-8.3796	0.0494175	1.94878	1.99186	0.00360681
117	25.3223	25.075	24.2667	23.9877	24.3449	24.9768	24.8631	25.246	-1.12252	-0.0463524	1.94878	1.99186	0.488211
118	25.5112	25.3352	25.2296	25.1134	25.2912	24.9065	24.7511	25.1672	-0.299841	-0.393545	1.94878	1.99186	1.07371
119	26.4696	26.2058	24.2667	23.9877	24.3449	24.9768	24.8631	25.246	-2.26982	-1.17714	1.94878	1.99186	0.494949
120	26.4828	25.3467	25.4192	25.2967	25.6271	25.0467	24.8904	25.2076	-1.03516	-0.298434	1.94878	1.99186	0.615687
121	25.1915	24.8786	25.4192	25.2967	25.6271	25.0467	24.8904	25.2076	0.256147	0.169643	1.94878	1.99186	1.05549
122	26.2176	24.9288	25.4192	25.2967	25.6271	25.0467	24.8904	25.2076	-0.769884	0.11946	1.94878	1.99186	0.55102
123	25.2526	24.943	25.4192	25.2967	25.6271	25.0467	24.8904	25.2076	0.195127	0.105237	1.94878	1.99186	1.05937
124	25.2243	24.9757	25.4192	25.2967	25.6271	25.0467	24.8904	25.2076	0.223333	0.0724977	1.94878	1.99186	1.10412
125	33.5039	24.9711	25.4192	25.2967	25.6271	25.0467	24.8904	25.2076	-8.05624	0.0771173	1.94878	1.99186	0.00439067
126	26.1565	24.7975	25.4192	25.2967	25.6271	25.0467	24.8904	25.2076	-0.70882	0.250675	1.94878	1.99186	0.524318
127	26.1577	24.925	25.4192	25.2967	25.6271	25.0467	24.8904	25.2076	-0.710028	0.123184	1.94878	1.99186	0.572002
128	34.7446	24.9903	25.4192	25.2967	25.6271	25.0467	24.8904	25.2076	-9.29692	0.0578969	1.94878	1.99186	0.00194438
129	25.2236	24.9383	25.4192	25.2967	25.6271	25.0467	24.8904	25.2076	0.224108	0.109966	1.94878	1.99186	1.07654
130	33.9087	25.08	25.4192	25.2967	25.6271	25.0467	24.8904	25.2076	-8.46099	-0.0317599	1.94878	1.99186	0.00361271
131	26.4097	25.1334	25.4192	25.2967	25.6271	25.0467	24.8904	25.2076	-0.962008	-0.0851523	1.94878	1.99186	0.558122
132	26.2984	24.9237	25.4192	25.2967	25.6271	25.0467	24.8904	25.2076	-0.850681	0.124549	1.94878	1.99186	0.520275
133	25.1965	24.8446	25.4192	25.2967	25.6271	25.0467	24.8904	25.2076	0.251213	0.203626	1.94878	1.99186	1.02767
134	34.1214	24.8716	25.4192	25.2967	25.6271	25.0467	24.8904	25.2076	-8.67373	0.176654	1.94878	1.99186	0.0027153
135	35.8841	24.9788	25.4192	25.2967	25.6271	25.0467	24.8904	25.2076	-10.4365	0.0693696	1.94878	1.99186	0.000901883
136	26.0516	24.8901	25.4192	25.2967	25.6271	25.0467	24.8904	25.2076	-0.603952	0.158088	1.94878	1.99186	0.599361
137	25.2427	24.9038	25.4192	25.2967	25.6271	25.0467	24.8904	25.2076	0.204954	0.144424	1.94878	1.99186	1.03793
138	26.1945	25.0371	25.4192	25.2967	25.6271	25.0467	24.8904	25.2076	-0.746809	0.0110963	1.94878	1.99186	0.602952
139	25.3412	25.0226	25.2296	25.1134	25.2912	24.9065	24.7511	25.1672	-0.129763	-0.0809269	1.94878	1.99186	0.969656
140	25.2435	24.9985	25.2296	25.1134	25.2912	24.9065	24.7511	25.1672	-0.0320988	-0.0568314	1.94878	1.99186	1.0179
141	24.3093	25.2639	24.1881	24.1709	24.2854	25.1296	24.9283	25.2517	-0.0944913	-0.160663	1.94878	1.99186	1.04882
142	31.7853	24.939	24.1881	24.1709	24.2854	25.1296	24.9283	25.2517	-7.57048	0.16422	1.94878	1.99186	0.00571765
143	24.2801	25.0351	24.1881	24.1709	24.2854	25.1296	24.9283	25.2517	-0.0652555	0.0680873	1.94878	1.99186	0.913515
144	24.0452	24.9623	24.1881	24.1709	24.2854	25.1296	24.9283	25.2517	0.16957	0.140896	1.94878	1.99186	1.01618
145	25.4622	25.1949	24.1881	24.1709	24.2854	25.1296	24.9283	25.2517	-1.24742	-0.0916589	1.94878	1.99186	0.463419
146	32.3664	24.965	24.1881	24.1709	24.2854	25.1296	24.9283	25.2517	-8.15156	0.138165	1.94878	1.99186	0.00395041
147	25.1623	24.7327	24.1881	24.1709	24.2854	25.1296	24.9283	25.2517	-0.947522	0.370528	1.94878	1.99186	0.411681
148	25.291	24.9736	24.1881	24.1709	24.2854	25.1296	24.9283	25.2517	-1.07624	0.12962	1.94878	1.99186	0.446023
149	25.2848	25.0077	24.1881	24.1709	24.2854	25.1296	24.9283	25.2517	-1.07002	0.0955321	1.94878	1.99186	0.458521
150	24.1638	24.8385	24.1881	24.1709	24.2854	25.1296	24.9283	25.2517	0.0510279	0.264756	1.94878	1.99186	0.862096
151	25.0611	24.9604	24.1881	24.1709	24.2854	25.1296	24.9283	25.2517	-0.846277	0.142853	1.94878	1.99186	0.515266
152	25.0836	24.8446	24.1881	24.1709	24.2854	25.1296	24.9283	25.2517	-0.868772	0.258656	1.94878	1.99186	0.46866
153	31.7373	25.0331	24.1881	24.1709	24.2854	25.1296	24.9283	25.2517	-7.5225	0.0701148	1.94878	1.99186	0.00629916
154	25.4414	25.1279	24.1881	24.1709	24.2854	25.1296	24.9283	25.2517	-1.22662	-0.0246385	1.94878	1.99186	0.448688
155	24.2458	24.9562	24.1881	24.1709	24.2854	25.1296	24.9283	25.2517	-0.0309537	0.147065	1.94878	1.99186	0.885157
156	25.1273	24.9454	24.1881	24.1709	24.2854	25.1296	24.9283	25.2517	-0.912525	0.157794	1.94878	1.99186	0.487937
157	24.0773	24.8579	24.1881	24.1709	24.2854	25.1296	24.9283	25.2517	0.137467	0.245282	1.94878	1.99186	0.925615
158	25.2442	25.0437	24.1881	24.1709	24.2854	25.1296	24.9283	25.2517	-1.02941	0.0595252	1.94878	1.99186	0.48295
159	33.1742	24.9649	24.1881	24.1709	24.2854	25.1296	24.9283	25.2517	-8.95939	0.138318	1.94878	1.99186	0.00230418
160	24.299	24.8092	24.4458	24.3468	24.7476	25.0055	25.0913	25.2998	0.214446	0.323027	1.94878	1.99186	0.923571
161	33.0318	24.6576	24.4458	24.3468	24.7476	25.0055	25.0913	25.2998	-8.51842	0.474615	1.94878	1.99186	0.00245275
162	25.1631	24.9154	25.2296	25.1134	25.2912	24.9065	24.7511	25.1672	0.0483379	0.0261974	1.94878	1.99186	1.0143
163	25.6067	25.0482	24.4458	24.3468	24.7476	25.0055	25.0913	25.2998	-1.09325	0.083992	1.94878	1.99186	0.455074
164	25.805	25.1854	24.4458	24.3468	24.7476	25.0055	25.0913	25.2998	-1.29154	-0.0532284	1.94878	1.99186	0.438217
165	32.513	24.9899	24.4458	24.3468	24.7476	25.0055	25.0913	25.2998	-7.99958	0.142302	1.94878	1.99186	0.00435954
166	25.5123	24.8724	24.4458	24.3468	24.7476	25.0055	25.0913	25.2998	-0.998866	0.259768	1.94878	1.99186	0.429368
167	24.7767	25.207	24.4458	24.3468	24.7476	25.0055	25.0913	25.2998	-0.263337	-0.0748158	1.94878	1.99186	0.883251
168	24.4079	24.9727	24.4458	24.3468	24.7476	25.0055	25.0913	25.2998	0.105502	0.159452	1.94878	1.99186	0.961287
169	25.8705	25.2792	24.4458	24.3468	24.7476	25.0055	25.0913	25.2998	-1.35711	-0.147032	1.94878	1.99186	0.447468
170	25.3113	24.8757	24.4458	24.3468	24.7476	25.0055	25.0913	25.2998	-0.797928	0.256454	1.94878	1.99186	0.49209
171	25.4191	24.8816	24.4458	24.3468	24.7476	25.0055	25.0913	25.2998	-0.905682	0.250629	1.94878	1.99186	0.459796
172	33.8303	24.8987	24.4458	24.3468	24.7476	25.0055	25.0913	25.2998	-9.31689	0.233484	1.94878	1.99186	0.00169999
173	25.6913	25.0496	24.4458	24.3468	24.7476	25.0055	25.0913	25.2998	-1.17792	0.0826283	1.94878	1.99186	0.430483
174	33.3892	25.0229	24.4458	24.3468	24.7476	25.0055	25.0913	25.2998	-8.87578	0.109282	1.94878	1.99186	0.00248561
175	35.5893	24.9002	24.4458	24.3468	24.7476	25.0055	25.0913	25.2998	-11.0758	0.232023	1.94878	1.99186	0.000526268
176	32.8609	24.89	24.4458	24.3468	24.7476	25.0055	25.0913	25.2998	-8.34748	0.242201	1.94878	1.99186	0.00322654
177	24.5318	25.0998	24.4458	24.3468	24.7476	25.0055	25.0913	25.2998	-0.018397	0.0323811	1.94878	1.99186	0.966004
178	24.8731	25.4243	24.4458	24.3468	24.7476	25.0055	25.0913	25.2998	-0.359677	-0.292116	1.94878	1.99186	0.962049
179	32.5976	25.5493	24.4458	24.3468	24.7476	25.0055	25.0913	25.2998	-8.08417	-0.417122	1.94878	1.99186	0.00605817
180	32.2632	24.9094	25.2296	25.1134	25.2912	24.9065	24.7511	25.1672	-7.0518	0.0321808	1.94878	1.99186	0.00885168
181	31.8465	24.9847	25.2296	25.1134	25.2912	24.9065	24.7511	25.1672	-6.63513	-0.0430679	1.94878	1.99186	0.0123106
182	25.2978	24.9592	25.2296	25.1134	25.2912	24.9065	24.7511	25.1672	-0.0863819	-0.0175514	1.94878	1.99186	0.955481
183	25.1671	24.9489	25.2296	25.1134	25.2912	24.9065	24.7511	25.1672	0.0442448	-0.00725937	1.94878	1.99186	1.03513
184	25.6871	25.334	25.2296	25.1134	25.2912	24.9065	24.7511	25.1672	-0.475742	-0.392357	1.94878	1.99186	0.954034
185	26.3142	24.8811	25.2296	25.1134	25.2912	24.9065	24.7511	25.1672	-1.10284	0.0605469	1.94878	1.99186	0.459537
186	31.8254	24.7524	25.2296	25.1134	25.2912	24.9065	24.7511	25.1672	-6.61405	0.189255	1.94878	1.99186	0.0106381
187	26.2396	24.9206	25.2296	25.1134	25.2912	24.9065	24.7511	25.1672	-1.02816	0.0210762	1.94878	1.99186	0.496329
188	25.237	25.0603	25.2296	25.1134	25.2912	24.9065	24.7511	25.1672	-0.0256214	-0.118713	1.94878	1.99186	1.06685
189	31.4935	25.0744	25.2296	25.1134	25.2912	24.9065	24.7511	25.1672	-6.28214	-0.132744	1.94878	1.99186	0.0165729
190	31.487	24.874	25.2296	25.1134	25.2912	24.9065	24.7511	25.1672	-6.27559	0.067627	1.94878	1.99186	0.0144989
191	25.2129	24.9419	25.2296	25.1134	25.2912	24.9065	24.7511	25.1672	-0.00151062	-0.000255585	1.94878	1.99186	0.999169
192	24.3484	24.4373	24.284	24.4497	24.1178	25.3951	25.4538	25.5782	-0.0646305	1.03841	1.94878	1.99186	0.468296
193	24.4191	24.7489	24.284	24.4497	24.1178	25.3951	25.4538	25.5782	-0.135279	0.726831	1.94878	1.99186	0.553721
194	24.6607	24.6414	25.4413	25.439	25.3756	25.3475	25.2913	25.4191	0.757924	0.711198	1.94878	1.99186	1.01575
195	24.6473	24.7311	24.284	24.4497	24.1178	25.3951	25.4538	25.5782	-0.363436	0.74461	1.94878	1.99186	0.469742
196	23.8432	25.0005	24.284	24.4497	24.1178	25.3951	25.4538	25.5782	0.440573	0.475254	1.94878	1.99186	0.967025
197	24.7294	24.7432	24.284	24.4497	24.1178	25.3951	25.4538	25.5782	-0.445572	0.732491	1.94878	1.99186	0.448422
198	24.6165	24.7653	24.284	24.4497	24.1178	25.3951	25.4538	25.5782	-0.332655	0.710388	1.94878	1.99186	0.49093
199	32.172	25.0218	24.284	24.4497	24.1178	25.3951	25.4538	25.5782	-7.88814	0.453873	1.94878	1.99186	0.00378873
200	31.0578	24.7177	24.284	24.4497	24.1178	25.3951	25.4538	25.5782	-6.774	0.757969	1.94878	1.99186	0.00646138
201	31.5211	24.6049	24.284	24.4497	24.1178	25.3951	25.4538	25.5782	-7.23729	0.870823	1.94878	1.99186	0.00438842
202	23.6164	24.8832	24.284	24.4497	24.1178	25.3951	25.4538	25.5782	0.667366	0.592499	1.94878	1.99186	1.03769
203	24.7649	24.8396	24.284	24.4497	24.1178	25.3951	25.4538	25.5782	-0.481085	0.636086	1.94878	1.99186	0.468
204	24.5191	24.8275	24.284	24.4497	24.1178	25.3951	25.4538	25.5782	-0.235281	0.648174	1.94878	1.99186	0.546831
205	23.6304	24.7223	24.284	24.4497	24.1178	25.3951	25.4538	25.5782	0.653418	0.753424	1.94878	1.99186	0.920169
206	24.4149	24.4605	24.284	24.4497	24.1178	25.3951	25.4538	25.5782	-0.131102	1.01518	1.94878	1.99186	0.45521
207	31.4639	24.7976	24.284	24.4497	24.1178	25.3951	25.4538	25.5782	-7.18008	0.678061	1.94878	1.99186	0.0052068
208	24.2061	24.506	24.284	24.4497	24.1178	25.3951	25.4538	25.5782	0.0776691	0.969744	1.94878	1.99186	0.539886
209	24.8085	24.9936	24.284	24.4497	24.1178	25.3951	25.4538	25.5782	-0.52466	0.482088	1.94878	1.99186	0.505481
210	32.7616	25.0113	24.284	24.4497	24.1178	25.3951	25.4538	25.5782	-8.47774	0.464376	1.94878	1.99186	0.00253809
211	24.6881	24.9924	24.284	24.4497	24.1178	25.3951	25.4538	25.5782	-0.404261	0.483311	1.94878	1.99186	0.547301
212	24.611	24.5549	25.4413	25.439	25.3756	25.3475	25.2913	25.4191	0.807672	0.797789	1.94878	1.99186	0.989208
213	24.8866	25.1262	23.9545	24.3023	24.0836	25.3455	25.2826	25.4678	-0.773146	0.239146	1.94878	1.99186	0.506297
214	24.3998	24.5749	23.9545	24.3023	24.0836	25.3455	25.2826	25.4678	-0.286293	0.790415	1.94878	1.99186	0.479187
215	31.6812	24.804	23.9545	24.3023	24.0836	25.3455	25.2826	25.4678	-7.56773	0.561284	1.94878	1.99186	0.00435703
216	24.3603	24.6105	23.9545	24.3023	24.0836	25.3455	25.2826	25.4678	-0.246769	0.754866	1.94878	1.99186	0.504192
217	31.7602	24.3053	23.9545	24.3023	24.0836	25.3455	25.2826	25.4678	-7.64673	1.05998	1.94878	1.99186	0.0029313
218	24.5323	24.477	23.9545	24.3023	24.0836	25.3455	25.2826	25.4678	-0.418846	0.888289	1.94878	1.99186	0.410022
219	31.6767	24.7198	23.9545	24.3023	24.0836	25.3455	25.2826	25.4678	-7.56319	0.64555	1.94878	1.99186	0.00412373
220	31.0821	24.6404	23.9545	24.3023	24.0836	25.3455	25.2826	25.4678	-6.96866	0.724944	1.94878	1.99186	0.00580501
221	24.47	24.6645	23.9545	24.3023	24.0836	25.3455	25.2826	25.4678	-0.356518	0.700797	1.94878	1.99186	0.48638
222	23.6981	24.8798	23.9545	24.3023	24.0836	25.3455	25.2826	25.4678	0.415386	0.485474	1.94878	1.99186	0.944237
223	23.5902	24.8445	23.9545	24.3023	24.0836	25.3455	25.2826	25.4678	0.5233	0.520774	1.94878	1.99186	0.990346
224	24.9514	24.9372	23.9545	24.3023	24.0836	25.3455	25.2826	25.4678	-0.837927	0.428118	1.94878	1.99186	0.42568
225	30.7006	24.6872	23.9545	24.3023	24.0836	25.3455	25.2826	25.4678	-6.58713	0.678088	1.94878	1.99186	0.00773353
226	31.4873	24.9324	23.9545	24.3023	24.0836	25.3455	25.2826	25.4678	-7.37378	0.432942	1.94878	1.99186	0.0054175
227	24.067	25.1468	23.9545	24.3023	24.0836	25.3455	25.2826	25.4678	0.0464706	0.21855	1.94878	1.99186	0.887284
228	24.6332	25.1908	23.9545	24.3023	24.0836	25.3455	25.2826	25.4678	-0.519695	0.174533	1.94878	1.99186	0.626876
229	25.011	24.9879	23.9545	24.3023	24.0836	25.3455	25.2826	25.4678	-0.897467	0.377444	1.94878	1.99186	0.423638
230	25.2074	25.2471	23.9545	24.3023	24.0836	25.3455	25.2826	25.4678	-1.09395	0.118239	1.94878	1.99186	0.444254
231	24.6835	24.7895	23.9545	24.3023	24.0836	25.3455	25.2826	25.4678	-0.569983	0.575789	1.94878	1.99186	0.45976
232	25.4013	25.5893	24.2025	24.0903	24.1551	25.4548	25.3587	25.3725	-1.25202	-0.194013	1.94878	1.99186	0.49576
233	31.6216	24.7481	24.2025	24.0903	24.1551	25.4548	25.3587	25.3725	-7.47234	0.647179	1.94878	1.99186	0.0043765
234	24.4477	24.6889	24.2025	24.0903	24.1551	25.4548	25.3587	25.3725	-0.298471	0.706391	1.94878	1.99186	0.503641
235	24.788	24.7977	24.2025	24.0903	24.1551	25.4548	25.3587	25.3725	-0.638753	0.597619	1.94878	1.99186	0.432585
236	24.3513	24.6033	24.2025	24.0903	24.1551	25.4548	25.3587	25.3725	-0.202062	0.79197	1.94878	1.99186	0.506345
237	31.6247	25.5767	24.2025	24.0903	24.1551	25.4548	25.3587	25.3725	-7.47546	-0.181375	1.94878	1.99186	0.00772989
238	31.2117	24.4827	24.2025	24.0903	24.1551	25.4548	25.3587	25.3725	-7.06241	0.912638	1.94878	1.99186	0.00479145
239	33.6264	24.9294	24.2025	24.0903	24.1551	25.4548	25.3587	25.3725	-9.47714	0.465899	1.94878	1.99186	0.00130155
240	24.3036	24.5843	24.2025	24.0903	24.1551	25.4548	25.3587	25.3725	-0.154359	0.810984	1.94878	1.99186	0.515916
241	24.0636	24.2838	24.2025	24.0903	24.1551	25.4548	25.3587	25.3725	0.0856406	1.11149	1.94878	1.99186	0.492258
242	24.2502	24.3001	24.2025	24.0903	24.1551	25.4548	25.3587	25.3725	-0.100974	1.09524	1.94878	1.99186	0.439524
243	24.3376	24.3184	24.2025	24.0903	24.1551	25.4548	25.3587	25.3725	-0.188375	1.07694	1.94878	1.99186	0.419889
244	23.7978	25.1434	24.2025	24.0903	24.1551	25.4548	25.3587	25.3725	0.351473	0.251874	1.94878	1.99186	1.06284
245	24.4991	24.3972	24.2025	24.0903	24.1551	25.4548	25.3587	25.3725	-0.34978	0.998114	1.94878	1.99186	0.398064
246	31.4473	24.3619	24.2025	24.0903	24.1551	25.4548	25.3587	25.3725	-7.29805	1.03343	1.94878	1.99186	0.00376739
247	24.57	24.7437	24.2025	24.0903	24.1551	25.4548	25.3587	25.3725	-0.420766	0.651637	1.94878	1.99186	0.482026
248	32.2017	25.0374	24.2025	24.0903	24.1551	25.4548	25.3587	25.3725	-8.05245	0.357958	1.94878	1.99186	0.00362732
249	24.3299	24.6981	24.2025	24.0903	24.1551	25.4548	25.3587	25.3725	-0.180669	0.697249	1.94878	1.99186	0.548266
250	24.9444	25.3625	24.2025	24.0903	24.1551	25.4548	25.3587	25.3725	-0.795165	0.032807	1.94878	1.99186	0.57514
251	24.3498	24.6584	24.2025	24.0903	24.1551	25.4548	25.3587	25.3725	-0.200483	0.736928	1.94878	1.99186	0.526473
252	32.1823	25.1886	24.4315	24.5597	24.4661	25.2474	25.2196	25.3281	-7.69649	0.0764008	1.94878	1.99186	0.00558454
253	25.1336	25.2342	24.4315	24.5597	24.4661	25.2474	25.2196	25.3281	-0.647876	0.0308151	1.94878	1.99186	0.635402
254	25.7395	25.6688	24.4315	24.5597	24.4661	25.2474	25.2196	25.3281	-1.25376	-0.403702	1.94878	1.99186	0.572162
255	32.4935	25.1203	24.4315	24.5597	24.4661	25.2474	25.2196	25.3281	-8.00777	0.144775	1.94878	1.99186	0.0043284
256	31.4916	24.9526	24.4315	24.5597	24.4661	25.2474	25.2196	25.3281	-7.00584	0.312431	1.94878	1.99186	0.0075245
257	24.7094	24.8205	24.4315	24.5597	24.4661	25.2474	25.2196	25.3281	-0.223613	0.444569	1.94878	1.99186	0.63411
258	30.4557	24.9657	24.4315	24.5597	24.4661	25.2474	25.2196	25.3281	-5.96991	0.299351	1.94878	1.99186	0.0151553
259	29.6046	24.6941	24.4315	24.5597	24.4661	25.2474	25.2196	25.3281	-5.11883	0.570908	1.94878	1.99186	0.0221773
260	23.6605	24.6316	24.4315	24.5597	24.4661	25.2474	25.2196	25.3281	0.825234	0.633465	1.94878	1.99186	1.12086
261	31.4958	24.6906	24.4315	24.5597	24.4661	25.2474	25.2196	25.3281	-7.01002	0.57443	1.94878	1.99186	0.00626413
262	23.5947	24.347	24.4315	24.5597	24.4661	25.2474	25.2196	25.3281	0.891083	0.918087	1.94878	1.99186	0.962625
263	24.1701	25.0798	24.4315	24.5597	24.4661	25.2474	25.2196	25.3281	0.315707	0.185297	1.94878	1.99186	1.0865
264	23.7927	24.7079	24.4315	24.5597	24.4661	25.2474	25.2196	25.3281	0.693038	0.557102	1.94878	1.99186	1.08168
265	23.4787	24.4543	24.4315	24.5597	24.4661	25.2474	25.2196	25.3281	1.0071	0.81074	1.94878	1.99186	1.11995
266	31.816	24.7076	24.4315	24.5597	24.4661	25.2474	25.2196	25.3281	-7.3302	0.557449	1.94878	1.99186	0.00511878
267	24.8294	24.7469	24.4315	24.5597	24.4661	25.2474	25.2196	25.3281	-0.343646	0.518131	1.94878	1.99186	0.556377
268	24.019	24.2375	24.4315	24.5597	24.4661	25.2474	25.2196	25.3281	0.466752	1.02755	1.94878	1.99186	0.672581
269	31.2214	24.8092	24.4315	24.5597	24.4661	25.2474	25.2196	25.3281	-6.73563	0.45587	1.94878	1.99186	0.00816297
270	23.7023	24.6087	24.4315	24.5597	24.4661	25.2474	25.2196	25.3281	0.783454	0.65638	1.94878	1.99186	1.07297
271	23.4482	24.4398	24.4315	24.5597	24.4661	25.2474	25.2196	25.3281	1.03756	0.825256	1.94878	1.99186	1.13157
272	32.5487	24.4657	25.1698	25.2688	25.1903	25.2444	25.2353	25.4085	-7.33908	0.830332	1.94878	1.99186	0.0042163
273	24.0934	24.2493	25.1698	25.2688	25.1903	25.2444	25.2353	25.4085	1.11618	1.04673	1.94878	1.99186	1.02373
274	25.9207	24.977	25.1698	25.2688	25.1903	25.2444	25.2353	25.4085	-0.711033	0.319058	1.94878	1.99186	0.499447
275	25.6242	24.6957	25.1698	25.2688	25.1903	25.2444	25.2353	25.4085	-0.414577	0.600377	1.94878	1.99186	0.501422
276	25.6007	24.8705	25.1698	25.2688	25.1903	25.2444	25.2353	25.4085	-0.391048	0.425563	1.94878	1.99186	0.574561
277	25.4966	24.5792	25.1698	25.2688	25.1903	25.2444	25.2353	25.4085	-0.28698	0.716908	1.94878	1.99186	0.503853
278	33.1296	25.1553	25.1698	25.2688	25.1903	25.2444	25.2353	25.4085	-7.91997	0.14075	1.94878	1.99186	0.00460228
279	34.2223	25.1023	25.1698	25.2688	25.1903	25.2444	25.2353	25.4085	-9.01271	0.193801	1.94878	1.99186	0.00214024
280	32.533	24.6017	25.1698	25.2688	25.1903	25.2444	25.2353	25.4085	-7.3234	0.69434	1.94878	1.99186	0.00467919
281	25.5207	24.6811	25.1698	25.2688	25.1903	25.2444	25.2353	25.4085	-0.311037	0.614972	1.94878	1.99186	0.53191
282	25.4924	24.4638	25.1698	25.2688	25.1903	25.2444	25.2353	25.4085	-0.282745	0.832215	1.94878	1.99186	0.466685
283	25.4766	24.431	25.1698	25.2688	25.1903	25.2444	25.2353	25.4085	-0.266981	0.865103	1.94878	1.99186	0.461052
284	25.3834	24.4788	25.1698	25.2688	25.1903	25.2444	25.2353	25.4085	-0.17379	0.817225	1.94878	1.99186	0.507085
285	25.3816	24.3268	25.1698	25.2688	25.1903	25.2444	25.2353	25.4085	-0.171944	0.969224	1.94878	1.99186	0.457224
286	25.3779	24.2581	25.1698	25.2688	25.1903	25.2444	25.2353	25.4085	-0.168253	1.03796	1.94878	1.99186	0.437147
287	24.3671	24.5426	25.1698	25.2688	25.1903	25.2444	25.2353	25.4085	0.842484	0.753451	1.94878	1.99186	1.04386
288	32.9191	24.3948	25.1698	25.2688	25.1903	25.2444	25.2353	25.4085	-7.70951	0.901259	1.94878	1.99186	0.00313593
289	25.4755	24.5924	25.1698	25.2688	25.1903	25.2444	25.2353	25.4085	-0.265873	0.703679	1.94878	1.99186	0.515678
290	33.3309	24.4861	25.1698	25.2688	25.1903	25.2444	25.2353	25.4085	-8.12129	0.809971	1.94878	1.99186	0.00253728
291	25.4955	24.701	25.1698	25.2688	25.1903	25.2444	25.2353	25.4085	-0.285851	0.595065	1.94878	1.99186	0.548395
292	25.4211	24.2045	25.1909	25.4186	25.3438	25.0866	25.2243	25.1586	-0.103384	0.951962	1.94878	1.99186	0.484352
293	33.3515	24.198	25.1909	25.4186	25.3438	25.0866	25.2243	25.1586	-8.03369	0.958474	1.94878	1.99186	0.00242834
294	24.2606	24.1146	25.1909	25.4186	25.3438	25.0866	25.2243	25.1586	1.05718	1.04191	1.94878	1.99186	0.987483
295	26.0223	24.793	25.1909	25.4186	25.3438	25.0866	25.2243	25.1586	-0.704576	0.363457	1.94878	1.99186	0.486489
296	25.6186	24.5331	25.1909	25.4186	25.3438	25.0866	25.2243	25.1586	-0.30084	0.623339	1.94878	1.99186	0.532462
297	32.4944	24.5496	25.1909	25.4186	25.3438	25.0866	25.2243	25.1586	-7.17662	0.606875	1.94878	1.99186	0.0054812
298	34.1357	24.7164	25.1909	25.4186	25.3438	25.0866	25.2243	25.1586	-8.81793	0.440068	1.94878	1.99186	0.00205686
299	24.6149	24.5933	25.1909	25.4186	25.3438	25.0866	25.2243	25.1586	0.702871	0.563195	1.94878	1.99186	1.08424
300	24.4744	24.38	25.1909	25.4186	25.3438	25.0866	25.2243	25.1586	0.843405	0.776454	1.94878	1.99186	1.02808
301	25.5336	24.2195	25.1909	25.4186	25.3438	25.0866	25.2243	25.1586	-0.215876	0.937031	1.94878	1.99186	0.453976
302	31.9465	24.4778	25.1909	25.4186	25.3438	25.0866	25.2243	25.1586	-6.6287	0.678733	1.94878	1.99186	0.00751862
303	25.6216	24.3723	25.1909	25.4186	25.3438	25.0866	25.2243	25.1586	-0.303812	0.784138	1.94878	1.99186	0.475672
304	24.5603	24.4047	25.1909	25.4186	25.3438	25.0866	25.2243	25.1586	0.757475	0.751774	1.94878	1.99186	0.987445
305	25.6217	24.4731	25.1909	25.4186	25.3438	25.0866	25.2243	25.1586	-0.303888	0.683415	1.94878	1.99186	0.509832
306	25.7123	24.4815	25.1909	25.4186	25.3438	25.0866	25.2243	25.1586	-0.394579	0.674939	1.94878	1.99186	0.482709
307	25.7591	24.7137	25.1909	25.4186	25.3438	25.0866	25.2243	25.1586	-0.441349	0.442773	1.94878	1.99186	0.549048
308	25.4543	24.4391	25.1909	25.4186	25.3438	25.0866	25.2243	25.1586	-0.136534	0.717362	1.94878	1.99186	0.55688
309	24.444	24.2796	25.1909	25.4186	25.3438	25.0866	25.2243	25.1586	0.873777	0.876908	1.94878	1.99186	0.978962
310	25.9508	24.741	25.1909	25.4186	25.3438	25.0866	25.2243	25.1586	-0.633072	0.415452	1.94878	1.99186	0.492303
311	25.6689	24.5948	25.1909	25.4186	25.3438	25.0866	25.2243	25.1586	-0.351122	0.561703	1.94878	1.99186	0.537235
312	24.6439	24.5903	25.6531	25.5195	25.458	25.2792	25.4409	25.3003	0.899649	0.7498	1.94878	1.99186	1.08718
313	25.798	24.502	25.6531	25.5195	25.458	25.2792	25.4409	25.3003	-0.254435	0.838154	1.94878	1.99186	0.473642
314	26.1527	24.9923	25.6531	25.5195	25.458	25.2792	25.4409	25.3003	-0.609158	0.347855	1.94878	1.99186	0.524072
315	24.9508	24.8136	25.6531	25.5195	25.458	25.2792	25.4409	25.3003	0.59272	0.526554	1.94878	1.99186	1.03317
316	25.9233	24.942	25.6531	25.5195	25.458	25.2792	25.4409	25.3003	-0.379818	0.398132	1.94878	1.99186	0.589928
317	26.0781	24.5951	25.6531	25.5195	25.458	25.2792	25.4409	25.3003	-0.534569	0.745068	1.94878	1.99186	0.418924
318	31.8682	24.7138	25.6531	25.5195	25.458	25.2792	25.4409	25.3003	-6.32466	0.626369	1.94878	1.99186	0.0095479
319	25.8775	24.723	25.6531	25.5195	25.458	25.2792	25.4409	25.3003	-0.334013	0.617123	1.94878	1.99186	0.523042
320	26.4436	25.0441	25.6531	25.5195	25.458	25.2792	25.4409	25.3003	-0.900103	0.296055	1.94878	1.99186	0.447289
321	24.6802	24.5231	25.6531	25.5195	25.458	25.2792	25.4409	25.3003	0.863272	0.817032	1.94878	1.99186	1.01307
322	26.111	25.0651	25.6531	25.5195	25.458	25.2792	25.4409	25.3003	-0.567444	0.274994	1.94878	1.99186	0.566607
323	25.976	25.8935	25.6531	25.5195	25.458	25.2792	25.4409	25.3003	-0.432512	-0.553423	1.94878	1.99186	1.09721
324	24.9105	24.7944	25.6531	25.5195	25.458	25.2792	25.4409	25.3003	0.632988	0.545761	1.94878	1.99186	1.04735
325	24.8874	24.8538	25.6531	25.5195	25.458	25.2792	25.4409	25.3003	0.656109	0.486322	1.94878	1.99186	1.1081
326	30.8583	24.6201	25.6531	25.5195	25.458	25.2792	25.4409	25.3003	-5.31477	0.720015	1.94878	1.99186	0.0175595
327	25.9022	24.8476	25.6531	25.5195	25.458	25.2792	25.4409	25.3003	-0.358654	0.492508	1.94878	1.99186	0.560646
328	25.9739	24.7857	25.6531	25.5195	25.458	25.2792	25.4409	25.3003	-0.430397	0.554428	1.94878	1.99186	0.512118
329	26.0521	24.9743	25.6531	25.5195	25.458	25.2792	25.4409	25.3003	-0.508539	0.36578	1.94878	1.99186	0.553582
330	25.9189	24.7092	25.6531	25.5195	25.458	25.2792	25.4409	25.3003	-0.375351	0.630972	1.94878	1.99186	0.503981
331	31.4191	24.8951	25.6531	25.5195	25.458	25.2792	25.4409	25.3003	-5.87563	0.445057	1.94878	1.99186	0.0145975
332	23.8557	24.6716	24.5353	24.5944	24.6039	25.2767	25.2199	25.1962	0.722193	0.559358	1.94878	1.99186	1.10121
333	29.6507	24.7939	24.5353	24.5944	24.6039	25.2767	25.2199	25.1962	-5.07285	0.436996	1.94878	1.99186	0.0250788
334	23.9701	24.6792	24.5353	24.5944	24.6039	25.2767	25.2199	25.1962	0.607821	0.55173	1.94878	1.99186	1.02568
335	25.3551	24.9045	24.5353	24.5944	24.6039	25.2767	25.2199	25.1962	-0.777231	0.326419	1.94878	1.99186	0.47545
336	25.1307	24.6557	24.5353	24.5944	24.6039	25.2767	25.2199	25.1962	-0.552853	0.575166	1.94878	1.99186	0.465245
337	24.8529	24.5167	24.5353	24.5944	24.6039	25.2767	25.2199	25.1962	-0.275047	0.714259	1.94878	1.99186	0.508808
338	29.6067	24.6189	24.5353	24.5944	24.6039	25.2767	25.2199	25.1962	-5.02881	0.612054	1.94878	1.99186	0.0228917
339	24.8614	24.3928	24.5353	24.5944	24.6039	25.2767	25.2199	25.1962	-0.283556	0.838088	1.94878	1.99186	0.464549
340	23.6776	24.4137	24.5353	24.5944	24.6039	25.2767	25.2199	25.1962	0.900324	0.817233	1.94878	1.99186	1.03828
341	25.1118	24.7703	24.5353	24.5944	24.6039	25.2767	25.2199	25.1962	-0.53389	0.460613	1.94878	1.99186	0.509867
342	23.6862	24.3202	24.5353	24.5944	24.6039	25.2767	25.2199	25.1962	0.891691	0.91072	1.94878	1.99186	0.967917
343	25.3395	24.8975	24.5353	24.5944	24.6039	25.2767	25.2199	25.1962	-0.761642	0.333423	1.94878	1.99186	0.478107
344	24.5448	24.2752	24.5353	24.5944	24.6039	25.2767	25.2199	25.1962	0.0330353	0.955705	1.94878	1.99186	0.529139
345	29.7718	24.4794	24.5353	24.5944	24.6039	25.2767	25.2199	25.1962	-5.1939	0.751533	1.94878	1.99186	0.0186252
346	24.9822	24.713	24.5353	24.5944	24.6039	25.2767	25.2199	25.1962	-0.404339	0.517934	1.94878	1.99186	0.53437
347	26.5275	26.0502	24.5353	24.5944	24.6039	25.2767	25.2199	25.1962	-1.94959	-0.819329	1.94878	1.99186	0.478932
348	30.7669	25.9859	24.5353	24.5944	24.6039	25.2767	25.2199	25.1962	-6.18902	-0.755009	1.94878	1.99186	0.027077
349	24.8857	24.5698	24.5353	24.5944	24.6039	25.2767	25.2199	25.1962	-0.307861	0.661134	1.94878	1.99186	0.51635
350	30.0098	25.0752	24.5353	24.5944	24.6039	25.2767	25.2199	25.1962	-5.43196	0.155746	1.94878	1.99186	0.0239561
351	24.8259	24.3814	24.5353	24.5944	24.6039	25.2767	25.2199	25.1962	-0.248056	0.849475	1.94878	1.99186	0.471966
352	24.8833	24.7029	25.491	25.4767	25.437	25.1511	25.1663	25.2799	0.584936	0.496217	1.94878	1.99186	1.04953
353	32.4896	24.5155	25.491	25.4767	25.437	25.1511	25.1663	25.2799	-7.02136	0.683635	1.94878	1.99186	0.00576623
354	31.8222	24.5794	25.491	25.4767	25.437	25.1511	25.1663	25.2799	-6.35392	0.619708	1.94878	1.99186	0.0094064
355	25.8273	24.5063	25.491	25.4767	25.437	25.1511	25.1663	25.2799	-0.359063	0.692846	1.94878	1.99186	0.488222
356	25.95	24.6219	25.491	25.4767	25.437	25.1511	25.1663	25.2799	-0.481805	0.577215	1.94878	1.99186	0.487142
357	25.9305	24.5573	25.491	25.4767	25.437	25.1511	25.1663	25.2799	-0.462237	0.641784	1.94878	1.99186	0.472066
358	31.9567	24.518	25.491	25.4767	25.437	25.1511	25.1663	25.2799	-6.48841	0.681106	1.94878	1.99186	0.00824286
359	25.8511	24.5983	25.491	25.4767	25.437	25.1511	25.1663	25.2799	-0.382813	0.600793	1.94878	1.99186	0.512016
360	32.101	24.4465	25.491	25.4767	25.437	25.1511	25.1663	25.2799	-6.63275	0.752561	1.94878	1.99186	0.0071264
361	31.6613	24.3216	25.491	25.4767	25.437	25.1511	25.1663	25.2799	-6.19305	0.877498	1.94878	1.99186	0.0087678
362	25.7863	24.2864	25.491	25.4767	25.437	25.1511	25.1663	25.2799	-0.318019	0.912662	1.94878	1.99186	0.43125
363	25.5924	24.1735	25.491	25.4767	25.437	25.1511	25.1663	25.2799	-0.124175	1.02556	1.94878	1.99186	0.454059
364	26.027	24.7721	25.491	25.4767	25.437	25.1511	25.1663	25.2799	-0.558745	0.426959	1.94878	1.99186	0.513246
365	25.7985	24.3182	25.491	25.4767	25.437	25.1511	25.1663	25.2799	-0.330264	0.880882	1.94878	1.99186	0.437211
366	25.9176	24.6993	25.491	25.4767	25.437	25.1511	25.1663	25.2799	-0.449395	0.499849	1.94878	1.99186	0.525048
367	32.4815	24.1725	25.491	25.4767	25.437	25.1511	25.1663	25.2799	-7.01325	1.02665	1.94878	1.99186	0.00457714
368	24.7077	24.6463	25.491	25.4767	25.437	25.1511	25.1663	25.2799	0.760543	0.552799	1.94878	1.99186	1.13487
369	24.643	24.3949	25.491	25.4767	25.437	25.1511	25.1663	25.2799	0.825204	0.804246	1.94878	1.99186	0.996405
370	25.0143	24.7768	25.491	25.4767	25.437	25.1511	25.1663	25.2799	0.453945	0.422324	1.94878	1.99186	1.01193
371	25.9651	24.6068	25.491	25.4767	25.437	25.1511	25.1663	25.2799	-0.496848	0.592317	1.94878	1.99186	0.477284
372	25.2532	24.8326	25.6577	25.679	25.7413	25.2022	25.1578	25.042	0.439479	0.301469	1.94878	1.99186	1.08925
373	25.9791	24.4907	25.6577	25.679	25.7413	25.2022	25.1578	25.042	-0.286462	0.64334	1.94878	1.99186	0.530237
374	25.9791	24.6174	25.6577	25.679	25.7413	25.2022	25.1578	25.042	-0.286444	0.516644	1.94878	1.99186	0.578615
375	24.8266	24.3561	25.6577	25.679	25.7413	25.2022	25.1578	25.042	0.866109	0.777886	1.94878	1.99186	1.04274
376	24.7633	24.6784	25.4413	25.439	25.3756	25.3475	25.2913	25.4191	0.6553	0.674279	1.94878	1.99186	0.972966
377	25.5468	24.2389	25.6577	25.679	25.7413	25.2022	25.1578	25.042	0.14586	0.895093	1.94878	1.99186	0.594841
378	34.3954	24.2131	25.6577	25.679	25.7413	25.2022	25.1578	25.042	-8.70274	0.920958	1.94878	1.99186	0.00159468
379	25.8322	24.4952	25.6577	25.679	25.7413	25.2022	25.1578	25.042	-0.139567	0.638833	1.94878	1.99186	0.586655
380	26.0102	24.5263	25.6577	25.679	25.7413	25.2022	25.1578	25.042	-0.317526	0.60777	1.94878	1.99186	0.532247
381	31.425	24.4923	25.6577	25.679	25.7413	25.2022	25.1578	25.042	-5.73235	0.641701	1.94878	1.99186	0.0140264
382	25.7269	24.16	25.6577	25.679	25.7413	25.2022	25.1578	25.042	-0.0342719	0.973975	1.94878	1.99186	0.499574
383	26.0177	24.4179	25.6577	25.679	25.7413	25.2022	25.1578	25.042	-0.324992	0.716145	1.94878	1.99186	0.491493
384	24.9975	24.3452	25.6577	25.679	25.7413	25.2022	25.1578	25.042	0.695159	0.788825	1.94878	1.99186	0.923355
385	24.9142	24.4623	25.6577	25.679	25.7413	25.2022	25.1578	25.042	0.778478	0.671742	1.94878	1.99186	1.05815
386	25.1334	24.6343	25.6577	25.679	25.7413	25.2022	25.1578	25.042	0.55927	0.49972	1.94878	1.99186	1.02922
387	24.931	24.4776	25.6577	25.679	25.7413	25.2022	25.1578	25.042	0.761655	0.656405	1.94878	1.99186	1.05746
388	25.1344	24.6244	25.6577	25.679	25.7413	25.2022	25.1578	25.042	0.558297	0.509663	1.94878	1.99186	1.02153
389	26.5638	24.9736	25.6577	25.679	25.7413	25.2022	25.1578	25.042	-0.871173	0.160462	1.94878	1.99186	0.500666
390	25.8601	24.4522	25.6577	25.679	25.7413	25.2022	25.1578	25.042	-0.167458	0.68187	1.94878	1.99186	0.559013
391	25.6934	24.5721	25.4413	25.439	25.3756	25.3475	25.2913	25.4191	-0.274724	0.780587	1.94878	1.99186	0.486182
392	24.753	24.5727	25.4413	25.439	25.3756	25.3475	25.2913	25.4191	0.665584	0.779919	1.94878	1.99186	0.910886
393	25.9769	24.9433	25.4413	25.439	25.3756	25.3475	25.2913	25.4191	-0.558255	0.409348	1.94878	1.99186	0.519683
394	24.8421	24.78	25.4413	25.439	25.3756	25.3475	25.2913	25.4191	0.576534	0.572669	1.94878	1.99186	0.990106
395	25.1026	25.0615	25.4413	25.439	25.3756	25.3475	25.2913	25.4191	0.315988	0.291135	1.94878	1.99186	1.01027
396	25.6692	24.5903	25.4413	25.439	25.3756	25.3475	25.2913	25.4191	-0.250619	0.762307	1.94878	1.99186	0.500327
397	34.6241	24.8776	25.4413	25.439	25.3756	25.3475	25.2913	25.4191	-9.20548	0.475083	1.94878	1.99186	0.00155035
398	25.5289	24.3641	25.4413	25.439	25.3756	25.3475	25.2913	25.4191	-0.110257	0.988591	1.94878	1.99186	0.470119
399	24.5797	24.395	25.4413	25.439	25.3756	25.3475	25.2913	25.4191	0.838893	0.957604	1.94878	1.99186	0.904709
400	25.7671	24.6623	25.4413	25.439	25.3756	25.3475	25.2913	25.4191	-0.348424	0.690325	1.94878	1.99186	0.492555

## Sheet: Dataset S3 (Fig. S4d)
Dataset S3 OsMADS18 copy number in progeny of two/three-copy heterozygotes determined by quantitative PCR in rice (Oryza sativa) (Fig. S4d).
Sample ID	Sample junction primer set Ct (experiment 1)	Sample junction primer set Ct (experiment 2)	Sample control primer set Ct (experiment 1)	Sample control primer set Ct (experiment 2)	Hitomebore 1 junction primer set Ct (experiment 1)	Hitomebore 1 junction primer set Ct (experiment 2)	Hitomebore 2 junction primer set Ct (experiment 1)	Hitomebore 2 junction primer set Ct (experiment 2)	Hitomebore 3 junction primer set Ct (experiment 1)	Hitomebore 3 junction primer set Ct (experiment 2)	Hitomebore 1 control primer set Ct (experiment 1)	Hitomebore 1 control primer set Ct (experiment 2)	Hitomebore 2 control primer set Ct (experiment 1)	Hitomebore 2 control primer set Ct (experiment 2)	Hitomebore 3 control primer set Ct (experiment 1)	Hitomebore 3 control primer set Ct (experiment 2)	Sample junction primer set ΔCt (experiment 1)	Sample junction primer set ΔCt (experiment 2)	Sample control primer set ΔCt (experiment 1)	Sample control primer set ΔCt (experiment 2)	Junction primer set converted efficiency	Control primer set converted efficiency	Relative amplification ratio (experiment 1)	Relative amplification ratio (experiment 2)	Relative amplification ratio (mean)
1	22.7799	22.4289	23.2573	22.9147	26.0267	25.3552	25.8825	25.7562	25.9383	25.6823	25.1228	24.6693	25.0926	25.1069	25.1059	24.9951	3.16925	3.16905	1.84987	2.00908	1.94878	1.99186	2.31601	2.07509	2.19555
2	22.7711	22.4077	23.0729	22.8578	26.0267	25.3552	25.8825	25.7562	25.9383	25.6823	25.1228	24.6693	25.0926	25.1069	25.1059	24.9951	3.17804	3.19026	2.03426	2.06597	1.94878	1.99186	2.05166	2.02376	2.03771
3	22.941	22.756	23.3677	23.133	26.0267	25.3552	25.8825	25.7562	25.9383	25.6823	25.1228	24.6693	25.0926	25.1069	25.1059	24.9951	3.0082	2.84197	1.73942	1.79079	1.94878	1.99186	2.24453	1.93904	2.09179
4	24.1527	23.8412	23.6905	23.2169	26.0267	25.3552	25.8825	25.7562	25.9383	25.6823	25.1228	24.6693	25.0926	25.1069	25.1059	24.9951	1.7965	1.7567	1.41658	1.70691	1.94878	1.99186	1.24921	0.995905	1.12256
5	22.4592	22.1188	23.0557	22.6401	26.0267	25.3552	25.8825	25.7562	25.9383	25.6823	25.1228	24.6693	25.0926	25.1069	25.1059	24.9951	3.49001	3.47915	2.05147	2.28365	1.94878	1.99186	2.49662	2.11215	2.30438
6	23.9618	23.5961	23.5318	22.9639	26.0267	25.3552	25.8825	25.7562	25.9383	25.6823	25.1228	24.6693	25.0926	25.1069	25.1059	24.9951	1.98738	2.00184	1.57534	1.95989	1.94878	1.99186	1.27185	0.985244	1.12855
7	23.9022	23.6878	23.9008	23.5694	26.0267	25.3552	25.8825	25.7562	25.9383	25.6823	25.1228	24.6693	25.0926	25.1069	25.1059	24.9951	2.04696	1.91013	1.20637	1.35441	1.94878	1.99186	1.70653	1.40659	1.55656
8	23.691	23.4497	23.7194	23.3404	26.0267	25.3552	25.8825	25.7562	25.9383	25.6823	25.1228	24.6693	25.0926	25.1069	25.1059	24.9951	2.2582	2.14823	1.38768	1.5834	1.94878	1.99186	1.73407	1.40809	1.57108
9	23.6886	23.2903	23.0926	22.7722	26.0267	25.3552	25.8825	25.7562	25.9383	25.6823	25.1228	24.6693	25.0926	25.1069	25.1059	24.9951	2.26056	2.30758	2.01453	2.15152	1.94878	1.99186	1.12761	1.05874	1.09317
10	24.0981	23.8994	24.4165	24.4032	26.0267	25.3552	25.8825	25.7562	25.9383	25.6823	25.1228	24.6693	25.0926	25.1069	25.1059	24.9951	1.85104	1.69854	0.690652	0.520605	1.94878	1.99186	2.13638	2.16958	2.15298
11	23.7859	23.6437	23.9654	24.0241	26.0267	25.3552	25.8825	25.7562	25.9383	25.6823	25.1228	24.6693	25.0926	25.1069	25.1059	24.9951	2.16323	1.95423	1.14176	0.899666	1.94878	1.99186	1.92815	1.98166	1.95491
12	22.9231	22.2035	23.4096	22.688	26.0267	25.3552	25.8825	25.7562	25.9383	25.6823	25.1228	24.6693	25.0926	25.1069	25.1059	24.9951	3.0261	3.3944	1.69751	2.23577	1.94878	1.99186	2.33805	2.06299	2.20052

## Sheet: Dataset S4 (Fig. 1b)
Dataset S4 OsMADS18 copy number in homozygous plants determined by quantitative PCR in rice (Oryza sativa) (Fig. 1b).
Estimated parental OsMADS18 CNV	Sample junction primer set Ct	Sample control primer set Ct	Hitomebore 1 junction primer set Ct	Hitomebore 2 junction primer set Ct	Hitomebore 3 junction primer set Ct	Hitomebore 1 control primer set Ct	Hitomebore 2 control primer set Ct	Hitomebore 3 control primer set Ct	Sample junction primer set ΔCt	Sample control primer set ΔCt	Junction primer set converted efficiency	Control primer set converted efficiency	Relative amplification ratio
1 CNV	35.0488	23.6429	25.4531	24.942	24.6047	24.8183	24.3904	24.0808	-10.0488	0.786972	1.94878	1.99186	0.000712404
1 CNV	35.7472	24.1603	25.4531	24.942	24.6047	24.8183	24.3904	24.0808	-10.7472	0.269535	1.94878	1.99186	0.000638564
1 CNV	36.377	23.6672	25.4531	24.942	24.6047	24.8183	24.3904	24.0808	-11.377	0.762609	1.94878	1.99186	0.000298649
1 CNV	34.7289	23.8438	25.4531	24.942	24.6047	24.8183	24.3904	24.0808	-9.72893	0.585985	1.94878	1.99186	0.00101289
1 CNV	33.9669	24.0065	25.4531	24.942	24.6047	24.8183	24.3904	24.0808	-8.96691	0.423342	1.94878	1.99186	0.00188383
1 CNV	34.76	23.6738	25.4531	24.942	24.6047	24.8183	24.3904	24.0808	-9.76002	0.756056	1.94878	1.99186	0.000882394
1 CNV	33.0315	23.8369	25.4531	24.942	24.6047	24.8183	24.3904	24.0808	-8.0315	0.592953	1.94878	1.99186	0.00312847
1 CNV	37.4078	23.717	25.4531	24.942	24.6047	24.8183	24.3904	24.0808	-12.4078	0.71279	1.94878	1.99186	0.000155373
1 CNV	36.1441	23.7365	25.4531	24.942	24.6047	24.8183	24.3904	24.0808	-11.1441	0.693356	1.94878	1.99186	0.000365905
1 CNV	36.5056	23.8374	25.4531	24.942	24.6047	24.8183	24.3904	24.0808	-11.5057	0.592468	1.94878	1.99186	0.000308174
1 CNV	34.0599	24.3643	25.4531	24.942	24.6047	24.8183	24.3904	24.0808	-9.0599	0.0655384	1.94878	1.99186	0.00226555
1 CNV	35.237	24.0412	25.4531	24.942	24.6047	24.8183	24.3904	24.0808	-10.2371	0.388659	1.94878	1.99186	0.000826753
1 CNV	34.6437	23.8428	25.4531	24.942	24.6047	24.8183	24.3904	24.0808	-9.64372	0.58708	1.94878	1.99186	0.00107134
1 CNV	34.7016	23.7415	25.4531	24.942	24.6047	24.8183	24.3904	24.0808	-9.70169	0.688345	1.94878	1.99186	0.000961226
1 CNV	35.3259	23.5682	25.4531	24.942	24.6047	24.8183	24.3904	24.0808	-10.3259	0.86165	1.94878	1.99186	0.000562461
1 CNV	35.1717	23.2181	25.6768	25.2615	24.8201	24.67	24.1579	23.8296	-9.91891	1.00107	1.94878	1.99186	0.00067035
1 CNV	37.2198	23.4276	25.6768	25.2615	24.8201	24.67	24.1579	23.8296	-11.967	0.791522	1.94878	1.99186	0.000197495
1 CNV	36.5829	23.7984	25.6768	25.2615	24.8201	24.67	24.1579	23.8296	-11.3301	0.420715	1.94878	1.99186	0.000389988
2 CNV	25.6779	24.5203	25.6768	25.2615	24.8201	24.67	24.1579	23.8296	-0.425116	-0.301104	1.94878	1.99186	0.92667
2 CNV	24.6097	23.5428	25.6768	25.2615	24.8201	24.67	24.1579	23.8296	0.64311	0.676355	1.94878	1.99186	0.963705
2 CNV	24.8883	23.6974	25.6768	25.2615	24.8201	24.67	24.1579	23.8296	0.364496	0.521791	1.94878	1.99186	0.890158
2 CNV	24.8879	23.7614	25.6768	25.2615	24.8201	24.67	24.1579	23.8296	0.36489	0.45771	1.94878	1.99186	0.930589
2 CNV	24.7295	23.6403	25.6768	25.2615	24.8201	24.67	24.1579	23.8296	0.523298	0.57888	1.94878	1.99186	0.951475
2 CNV	24.7078	23.6301	25.6768	25.2615	24.8201	24.67	24.1579	23.8296	0.545003	0.589053	1.94878	1.99186	0.958611
2 CNV	24.0863	23.1265	25.6768	25.2615	24.8201	24.67	24.1579	23.8296	1.16654	1.09267	1.94878	1.99186	1.02572
2 CNV	24.4635	23.3346	25.6768	25.2615	24.8201	24.67	24.1579	23.8296	0.789325	0.884509	1.94878	1.99186	0.920492
2 CNV	24.5216	23.4812	25.6768	25.2615	24.8201	24.67	24.1579	23.8296	0.731187	0.737979	1.94878	1.99186	0.979544
2 CNV	24.4789	23.4601	25.6768	25.2615	24.8201	24.67	24.1579	23.8296	0.773851	0.759059	1.94878	1.99186	0.993294
2 CNV	24.5547	23.5987	25.6768	25.2615	24.8201	24.67	24.1579	23.8296	0.698108	0.62041	1.94878	1.99186	1.03902
2 CNV	24.8121	23.7546	25.6768	25.2615	24.8201	24.67	24.1579	23.8296	0.440717	0.464584	1.94878	1.99186	0.974255
2 CNV	24.8525	23.9093	25.6768	25.2615	24.8201	24.67	24.1579	23.8296	0.400249	0.309873	1.94878	1.99186	1.05498
2 CNV	24.0983	23.2497	25.6768	25.2615	24.8201	24.67	24.1579	23.8296	1.15449	0.969434	1.94878	1.99186	1.10768
2 CNV	24.8312	23.9151	25.6768	25.2615	24.8201	24.67	24.1579	23.8296	0.421626	0.304038	1.94878	1.99186	1.07445
2 CNV	24.7673	23.9131	25.6768	25.2615	24.8201	24.67	24.1579	23.8296	0.485481	0.306022	1.94878	1.99186	1.11968
2 CNV	24.6384	23.5871	25.6768	25.2615	24.8201	24.67	24.1579	23.8296	0.614358	0.632079	1.94878	1.99186	0.974682
2 CNV	24.8818	23.9115	25.9917	25.4154	25.1569	24.8985	24.3863	24.0199	0.639579	0.523426	1.94878	1.99186	1.06828
3 CNV	24.293	24.3206	25.9917	25.4154	25.1569	24.8985	24.3863	24.0199	1.22832	0.11434	1.94878	1.99186	2.09751
3 CNV	23.5687	23.585	25.9917	25.4154	25.1569	24.8985	24.3863	24.0199	1.95262	0.849878	1.94878	1.99186	2.04862
3 CNV	23.6951	23.5799	25.9917	25.4154	25.1569	24.8985	24.3863	24.0199	1.82628	0.855005	1.94878	1.99186	1.87637
3 CNV	23.9688	23.9557	25.9917	25.4154	25.1569	24.8985	24.3863	24.0199	1.55252	0.479235	1.94878	1.99186	2.0251
3 CNV	23.6771	23.5645	25.9917	25.4154	25.1569	24.8985	24.3863	24.0199	1.84421	0.870382	1.94878	1.99186	1.87894
3 CNV	24.4789	24.4875	25.9917	25.4154	25.1569	24.8985	24.3863	24.0199	1.04246	-0.0526104	1.94878	1.99186	2.07879
3 CNV	23.3477	23.1855	25.9917	25.4154	25.1569	24.8985	24.3863	24.0199	2.17362	1.24941	1.94878	1.99186	1.80275
3 CNV	23.3375	23.2877	25.9917	25.4154	25.1569	24.8985	24.3863	24.0199	2.18383	1.14717	1.94878	1.99186	1.94756
3 CNV	23.0027	23.0895	25.9917	25.4154	25.1569	24.8985	24.3863	24.0199	2.51861	1.34542	1.94878	1.99186	2.12409
3 CNV	22.886	22.85	25.9917	25.4154	25.1569	24.8985	24.3863	24.0199	2.63537	1.58487	1.94878	1.99186	1.94691
3 CNV	23.6692	23.5338	25.9917	25.4154	25.1569	24.8985	24.3863	24.0199	1.8521	0.901142	1.94878	1.99186	1.84924
3 CNV	23.3074	23.2852	25.9917	25.4154	25.1569	24.8985	24.3863	24.0199	2.21391	1.14968	1.94878	1.99186	1.98362
3 CNV	23.8169	23.8681	25.9917	25.4154	25.1569	24.8985	24.3863	24.0199	1.70448	0.566772	1.94878	1.99186	2.11
3 CNV	23.4686	23.4831	25.9917	25.4154	25.1569	24.8985	24.3863	24.0199	2.05274	0.951807	1.94878	1.99186	2.0416
3 CNV	23.1544	23.2777	25.9917	25.4154	25.1569	24.8985	24.3863	24.0199	2.36692	1.15719	1.94878	1.99186	2.18546
3 CNV	23.5059	23.6235	25.9917	25.4154	25.1569	24.8985	24.3863	24.0199	2.01543	0.81138	1.94878	1.99186	2.19372
3 CNV	23.6355	23.776	25.9917	25.4154	25.1569	24.8985	24.3863	24.0199	1.88586	0.65888	1.94878	1.99186	2.23498
3 CNV	24.0151	24.1075	25.9917	25.4154	25.1569	24.8985	24.3863	24.0199	1.5062	0.3274	1.94878	1.99186	2.18003

## Sheet: Dataset S5 (Fig. 1d)
Dataset S5 Relative OsMADS18 transcript levels in shoot tips in rice (Oryza sativa) (Fig. 1d).
OsMADS18 CNV	OsMADS18 Ct	UBQ5 Ct	OsMADS18 ΔCt	UBQ5 ΔCt	Relative amplification ratio
1 CNV	26.4624	22.9947	-0.00471783	-0.235913	1.17381
1 CNV	26.9824	22.7759	-0.524701	-0.017127	0.703404
1 CNV	26.6688	22.8268	-0.211078	-0.0680742	0.905632
1 CNV	25.881	23.007	0.576688	-0.248265	1.77148
1 CNV	25.6301	22.0619	0.827662	0.696906	1.09487
1 CNV	27.1216	22.8863	-0.663854	-0.127526	0.689524
2 CNV	25.0129	23.0212	1.44478	-0.262412	3.26524
2 CNV	25.2166	23.0434	1.24114	-0.284631	2.87941
2 CNV	24.9375	22.9333	1.52025	-0.174491	3.23718
2 CNV	24.3511	22.7887	2.10664	-0.029954	4.39723
2 CNV	24.5757	22.7681	1.88201	-0.00931454	3.70977
2 CNV	25.0349	22.8509	1.42286	-0.0921412	2.858
3 CNV	24.4512	23.1431	2.00656	-0.384286	5.24464
3 CNV	25.2027	23.2128	1.25497	-0.454055	3.26939
3 CNV	24.4793	23.1633	1.97841	-0.404542	5.21601
3 CNV	24.2139	23.3708	2.24383	-0.612067	7.23954
3 CNV	23.9595	23.2884	2.49818	-0.529655	8.15586
3 CNV	24.5599	23.2298	1.89784	-0.471074	5.16551

## Sheet: Dataset S6 (Fig. 1e)
Dataset S6 Relative OsMADS18 transcript levels in leaf blades in rice (Oryza sativa) (Fig. 1e).
OsMADS18 CNV	OsMADS18 Ct	UBQ5 Ct	OsMADS18 ΔCt	UBQ5 ΔCt	Relative amplification ratio
1 CNV	25.9009	25.0282	-0.273994	-0.654683	1.30196
1 CNV	25.953	24.7458	-0.32608	-0.372258	1.03253
1 CNV	26.0099	24.6665	-0.38298	-0.293	0.939536
1 CNV	26.2207	24.2116	-0.593775	0.161886	0.592275
1 CNV	25.5807	23.9961	0.0462114	0.377401	0.794881
1 CNV	25.4146	24.3029	0.212357	0.0705618	1.10328
1 CNV	25.6146	24.2063	0.0123503	0.167175	0.898242
1 CNV	25.3896	24.1196	0.237345	0.253879	0.988605
1 CNV	25.0168	24.1261	0.610131	0.247432	1.28583
1 CNV	25.1685	24.3319	0.458435	0.0416063	1.33499
2 CNV	25.2247	24.7872	0.402182	-0.413689	1.76036
2 CNV	25.4895	24.8033	0.137421	-0.42978	1.48165
2 CNV	25.063	24.6618	0.563919	-0.288304	1.80528
2 CNV	25.8844	24.8837	-0.257448	-0.510163	1.19145
2 CNV	24.4366	24.5932	1.19032	-0.219651	2.65732
2 CNV	24.7156	24.4388	0.911324	-0.0652853	1.96783
2 CNV	24.4838	24.4544	1.1431	-0.080876	2.33589
2 CNV	24.3121	24.4737	1.31478	-0.100152	2.66648
2 CNV	24.1069	24.1934	1.52007	0.180074	2.53151
2 CNV	24.5396	24.5185	1.08727	-0.144944	2.34928
3 CNV	24.9313	24.9229	0.695633	-0.549359	2.37017
3 CNV	25.0793	24.852	0.547623	-0.47848	2.03652
3 CNV	24.9297	24.6205	0.697191	-0.246974	1.92408
3 CNV	24.8023	24.6347	0.824667	-0.261189	2.12263
3 CNV	24.3411	24.793	1.28578	-0.419465	3.26084
3 CNV	24.2166	24.415	1.41032	-0.0415083	2.73555
3 CNV	23.9569	24.365	1.66998	0.00854053	3.16331
3 CNV	23.8229	24.4311	1.80403	-0.057572	3.6341
3 CNV	23.2134	24.4037	2.41353	-0.030192	5.44042
3 CNV	23.9108	24.4683	1.71609	-0.0947519	3.50847

## Sheet: Dataset S7 (Figs 1g,h, S6b–d)
Dataset S7 Phenotypic data from the first experiment under short-day conditions in rice (Oryza sativa) (Figs 1g,h, S6b–d). NA indicates not applicable or not available.
OsMADS18 CNV	Flag leaf blade length (cm)	Culm length (cm)	Leaf blade length of the leaf just below the flag leaf (cm)	Days to heading	Leaf number
1 CNV	37.372	51.4	56.24	85	12
1 CNV	24.537	49.7	43.167	87	12
1 CNV	35.671	57	52.819	83	12
1 CNV	34.397	55	50.863	86	12
1 CNV	38.075	58.9	52.546	85	12
1 CNV	35.783	57	51.252	85	12
1 CNV	41.216	50.5	53.031	86	12
1 CNV	37.082	57.1	50.11	86	12
1 CNV	24.32	50.7	37.934	88	12
1 CNV	34.423	55.4	52.195	86	12
1 CNV	43.948	46.2	52.207	86	12
1 CNV	33.819	57	48.969	84	12
1 CNV	NA	64.1	NA	86	13
1 CNV	35.481	57.5	52.068	84	12
1 CNV	37.442	56.7	51.394	85	12
1 CNV	37.86	62.1	53.775	84	12
1 CNV	25.924	52	40.236	87	12
1 CNV	30.109	63.1	45.5	84	12
1 CNV	32.24	53.7	51.123	87	12
1 CNV	32.363	57.9	44.85	86	12
1 CNV	37.151	59.5	53.043	85	12
1 CNV	36.748	69.3	51.136	85	12
1 CNV	36.971	56.3	53.173	87	12
1 CNV	31.378	59.6	49.637	88	12
1 CNV	48.872	56.3	57.778	85	12
1 CNV	35.391	57.8	50.026	86	12
1 CNV	29.958	59.5	47.931	88	12
1 CNV	31.389	49.4	42.328	89	12
1 CNV	28.315	54.7	44.83	87	12
1 CNV	36.231	54.6	54.19	86	12
2 CNV	30.573	64.9	45.523	86	12
2 CNV	33.381	58.1	48.592	86	12
2 CNV	25.12	52.9	31.939	89	12
2 CNV	30.577	59.9	46.637	87	12
2 CNV	31.978	64.2	45.852	86	12
2 CNV	NA	59.6	43.942	87	12
2 CNV	30.801	59.4	44.025	87	12
2 CNV	31.739	62	45.782	88	12
2 CNV	33.935	65	44.897	85	12
2 CNV	28.045	59	40.311	87	12
2 CNV	27.856	58.6	42.854	88	12
2 CNV	34.502	60.8	51.02	86	12
2 CNV	31.91	63.6	48.67	87	12
2 CNV	30.881	61	43.768	86	12
2 CNV	36.216	63.8	49.412	86	12
2 CNV	33.4	62.5	47.475	86	12
2 CNV	34.907	63.6	49.134	87	12
2 CNV	30.231	62	41.482	87	12
2 CNV	32.367	69.9	44.217	83	12
2 CNV	24.733	54.4	38.35	88	12
2 CNV	35.837	69.1	46.781	85	12
2 CNV	33.019	63.7	47.031	86	12
2 CNV	28.649	62.9	43.24	87	12
2 CNV	33.318	66	46.992	88	12
2 CNV	34.776	72.7	51.092	87	12
2 CNV	32.733	68.8	44.524	84	12
2 CNV	37.938	62.2	52.115	84	12
2 CNV	29.38	64.6	42.742	88	12
2 CNV	29.887	62.4	47.282	88	12
2 CNV	40.773	66.4	56.596	86	12
2 CNV	29.462	65	42.403	86	12
2 CNV	30.724	62.9	47.872	87	12
2 CNV	29.152	56.2	44.248	87	12
2 CNV	33.221	63.1	47.718	86	12
2 CNV	30.817	58.3	45.754	88	12
3 CNV	29.351	62.5	41.451	86	12
3 CNV	NA	61	NA	85	11
3 CNV	33.459	65.9	45.069	86	12
3 CNV	26.117	66.2	34.209	86	12
3 CNV	33.63	71.7	43.584	86	12
3 CNV	31.362	71.1	40.577	86	12
3 CNV	30.242	63.8	41.705	88	12
3 CNV	26.834	64.6	36.021	86	12
3 CNV	NA	57.6	NA	84	11
3 CNV	NA	65.2	NA	86	11
3 CNV	NA	61.1	NA	87	13
3 CNV	27.059	62.1	40.981	87	12
3 CNV	24.158	62	36.007	88	12
3 CNV	29.183	70.5	40.899	86	12
3 CNV	30.829	68.3	43.019	86	12
3 CNV	25.923	61.4	38.95	89	12
3 CNV	24.627	64.5	34.335	90	12
3 CNV	27.42	65.4	40.081	86	12
3 CNV	27.737	74.9	39.517	85	12
3 CNV	25.149	59.2	35.017	88	12
3 CNV	NA	61.3	NA	84	11
3 CNV	28.494	70.8	40.135	87	12
3 CNV	32.534	73.9	43.502	85	12
3 CNV	30.337	70	40.845	85	12
3 CNV	NA	64.5	NA	86	11
3 CNV	26.309	73.1	37.977	88	12
3 CNV	25.165	65	35.502	88	12
3 CNV	28.114	61.4	38.782	90	12
3 CNV	26.507	58.1	36.684	87	12
3 CNV	25.933	62.3	38.348	87	12
3 CNV	27.348	62.6	38.599	87	12
3 CNV	NA	65.7	NA	85	11
3 CNV	28.299	62.3	40.498	87	12
3 CNV	25.333	62.4	38.147	87	12
3 CNV	27.224	70.3	36.761	86	12
3 CNV	31.043	71.1	41.957	86	12

## Sheet: Dataset S8 (Fig. S7)
Dataset S8 Phenotypic data from the second experiment under short-day conditions in rice (Oryza sativa) (Fig. S7).
OsMADS18 CNV	Flag leaf blade length (cm)	Culm length (cm)	Days to heading	Leaf number	Number of primary branches per panicle	Number of secondary branches per panicle	Number of spikelets on primary branches per panicle	Number of spikelets on secondary branches per panicle	Number of spikelets per panicle	Total weight of filled unhulled grains (g)	Number of filled grains	Mean single-grain weight (mg)
1 CNV	25.6	51.7	79	12	8	8	46	23	69	0.76	35	21.7143
1 CNV	27.5	53.4	80	12	8	9	47	26	73	1.06	50	21.2
1 CNV	26	54.5	80	12	8	7	46	20	66	0.44	21	20.9524
1 CNV	17.3	50.4	81	12	7	9	38	23	61	0.8	42	19.0476
1 CNV	29	52.7	83	12	8	7	47	20	67	0.82	40	20.5
1 CNV	31.7	45.4	80	11	7	7	33	18	51	0.83	39	21.2821
1 CNV	25	55.8	78	12	8	11	44	28	72	0.87	38	22.8947
1 CNV	33.4	53.8	80	12	9	9	51	25	76	0.68	35	19.4286
1 CNV	27.5	52.8	83	12	8	6	45	17	62	0.54	28	19.2857
1 CNV	19.8	50	83	12	7	6	38	16	54	0.86	40	21.5
1 CNV	28.5	55.1	79	12	8	9	47	27	74	0.97	47	20.6383
1 CNV	23.6	58.4	79	12	8	9	46	25	71	0.69	35	19.7143
1 CNV	18.7	50.3	82	12	7	7	38	19	57	0.9	43	20.9302
1 CNV	25.5	53	79	12	9	7	49	19	68	1.31	58	22.5862
1 CNV	19.3	52	79	12	7	5	38	15	53	0.84	41	20.4878
1 CNV	37.7	57.4	75	11	8	10	42	26	68	1.3	61	21.3115
1 CNV	20.1	55.6	79	12	8	8	43	22	65	1.27	57	22.2807
1 CNV	24.9	59.6	77	12	7	7	37	18	55	1.09	49	22.2449
1 CNV	18.3	54	77	12	8	4	45	11	56	0.44	21	20.9524
1 CNV	23.9	56	77	12	8	9	43	26	69	0.44	21	20.9524
1 CNV	17.3	49.5	82	12	6	8	33	23	56	0.85	41	20.7317
1 CNV	22.3	60	78	12	7	10	38	29	67	0.88	41	21.4634
1 CNV	23.8	54.4	80	12	9	9	47	23	70	1.31	65	20.1538
1 CNV	25.8	59.8	78	12	9	9	52	26	78	0.64	32	20
1 CNV	21.5	50	78	12	8	4	43	10	53	0.63	29	21.7241
1 CNV	19.4	51.1	80	12	7	4	36	10	46	0.96	44	21.8182
1 CNV	20.2	57.4	76	12	8	9	45	26	71	0.6	31	19.3548
1 CNV	21.9	58.9	77	12	8	11	44	30	74	0.79	40	19.75
1 CNV	21.4	50.1	78	12	7	8	38	24	62	0.68	33	20.6061
1 CNV	21.9	63.9	77	12	8	10	45	28	73	0.73	33	22.1212
1 CNV	20.6	53.9	79	12	8	8	44	21	65	0.99	45	22
1 CNV	20.4	57.7	77	12	8	9	45	26	71	0.59	31	19.0323
1 CNV	21.1	55.9	76	12	8	9	45	25	70	0.58	31	18.7097
1 CNV	18.5	60.4	78	12	7	7	40	21	61	0.63	30	21
1 CNV	21.3	62.1	76	12	7	9	40	26	66	0.74	35	21.1429
1 CNV	19.6	59.5	76	12	7	7	37	20	57	0.65	32	20.3125
1 CNV	27.8	48.3	75	11	7	4	38	10	48	0.76	37	20.5405
1 CNV	17.3	54.9	78	12	6	5	32	14	46	0.89	42	21.1905
1 CNV	29.6	56.5	75	11	8	5	43	14	57	0.79	36	21.9444
1 CNV	27.2	61.3	76	12	8	9	43	27	70	0.8	42	19.0476
1 CNV	21	55.9	78	12	8	7	46	21	67	1	47	21.2766
1 CNV	25.1	58.1	77	12	7	8	38	22	60	0.93	43	21.6279
1 CNV	27.1	64	76	12	8	14	44	43	87	0.6	33	18.1818
1 CNV	32.1	53.3	75	11	7	4	39	11	50	0.86	41	20.9756
1 CNV	24.6	49.5	76	11	8	5	41	12	53	0.82	39	21.0256
1 CNV	21	53	77	12	7	4	40	11	51	0.47	26	18.0769
1 CNV	20.8	58.1	78	12	8	6	46	18	64	0.98	46	21.3043
1 CNV	23	51.9	80	12	8	4	42	11	53	0.61	33	18.4848
2 CNV	17.3	54.7	79	12	6	3	33	7	40	0.69	30	23
2 CNV	30.4	55.5	78	11	8	5	40	14	54	0.78	35	22.2857
2 CNV	20.2	56.2	80	12	7	5	38	12	50	0.68	30	22.6667
2 CNV	18.7	56.9	81	12	7	3	40	8	48	0.77	37	20.8108
2 CNV	20.6	56.6	82	12	8	3	45	8	53	0.95	44	21.5909
2 CNV	38	56.2	78	11	8	5	45	13	58	1.07	49	21.8367
2 CNV	21.1	58.8	80	12	7	6	35	15	50	0.85	38	22.3684
2 CNV	19.1	54	81	12	8	4	41	10	51	0.85	37	22.973
2 CNV	24.3	59.6	79	12	8	3	44	9	53	0.82	36	22.7778
2 CNV	20	59.7	80	12	7	6	38	14	52	0.78	38	20.5263
2 CNV	36.4	56	76	11	8	4	43	11	54	1.04	47	22.1277
2 CNV	36.6	59.4	76	11	8	6	44	16	60	0.58	28	20.7143
2 CNV	28.5	53.5	79	11	7	1	37	3	40	0.92	39	23.5897
2 CNV	27.6	56.4	78	11	7	3	33	7	40	0.59	29	20.3448
2 CNV	19	59.8	79	12	7	4	39	11	50	0.74	34	21.7647
2 CNV	31.6	57.6	77	11	7	3	36	8	44	0.64	32	20
2 CNV	19.9	59.1	81	12	7	5	34	12	46	0.88	44	20
2 CNV	29.5	54.4	77	11	7	4	33	10	43	0.98	42	23.3333
2 CNV	29.3	62.6	77	11	7	3	38	9	47	0.96	42	22.8571
2 CNV	28.7	55.7	77	11	8	3	41	8	49	0.79	36	21.9444
2 CNV	25.9	55.5	76	11	6	4	32	11	43	0.91	41	22.1951
2 CNV	29	57.2	77	11	7	3	36	6	42	0.69	32	21.5625
2 CNV	26.9	59.8	74	11	6	3	33	9	42	0.87	38	22.8947
2 CNV	25.7	56.9	75	11	7	3	34	8	42	0.63	32	19.6875
2 CNV	18.3	50.8	80	12	6	2	32	5	37	0.79	33	23.9394
2 CNV	20	53.4	80	12	7	2	39	5	44	0.96	40	24
2 CNV	21.7	54.6	78	12	9	3	46	7	53	1.09	47	23.1915
2 CNV	22.2	60.9	79	12	8	6	45	16	61	0.97	41	23.6585
2 CNV	24.5	57.8	79	12	8	8	45	21	66	0.88	36	24.4444
2 CNV	20	58.9	79	12	7	6	40	15	55	0.93	40	23.25
2 CNV	20.3	57.5	79	12	8	5	44	13	57	1.04	46	22.6087
2 CNV	17.6	61.9	78	12	6	3	35	8	43	0.85	36	23.6111
2 CNV	16.8	59.8	78	12	6	3	32	7	39	0.54	23	23.4783
2 CNV	31.2	59.9	76	11	7	6	35	18	53	1.19	50	23.8
2 CNV	23	64	79	12	8	6	43	18	61	0.8	34	23.5294
2 CNV	20.5	63.5	78	12	8	9	45	27	72	0.89	39	22.8205
2 CNV	15.4	51.5	79	12	6	2	32	5	37	0.6	26	23.0769
2 CNV	17	55.4	81	12	7	3	38	7	45	0.9	40	22.5
2 CNV	15.7	63.6	77	12	6	3	35	8	43	0.66	29	22.7586
2 CNV	28.7	57.1	76	11	8	5	42	14	56	1.14	50	22.8
2 CNV	16.9	59.1	78	12	6	2	34	5	39	0.82	34	24.1176
2 CNV	25.6	47.9	78	11	7	3	33	7	40	0.86	36	23.8889
2 CNV	16.8	61.4	79	12	7	4	39	9	48	0.86	37	23.2432
2 CNV	20.9	63.4	79	12	7	5	39	14	53	0.93	41	22.6829
2 CNV	19.3	62.4	78	12	7	2	37	5	42	0.79	34	23.2353
2 CNV	18.7	57.1	80	12	8	2	46	5	51	0.83	36	23.0556
2 CNV	15.9	51.3	80	12	6	0	34	0	34	0.63	28	22.5
2 CNV	19.2	62.2	78	12	8	4	44	11	55	0.97	40	24.25
3 CNV	23.7	61.7	74	11	7	7	39	18	57	1.1	44	25
3 CNV	23.1	64.6	74	11	7	6	38	16	54	0.71	32	22.1875
3 CNV	28.9	58.6	78	11	8	3	40	8	48	0.8	36	22.2222
3 CNV	14.9	67.7	77	12	6	2	33	6	39	0.73	31	23.5484
3 CNV	23.5	67.8	79	11	7	2	40	6	46	0.9	38	23.6842
3 CNV	24.6	69.1	75	11	8	3	40	8	48	0.83	35	23.7143
3 CNV	29.7	64	76	11	7	4	38	11	49	1.06	45	23.5556
3 CNV	19.4	56.7	78	11	6	1	32	3	35	0.71	29	24.4828
3 CNV	24.7	68	75	11	8	1	42	3	45	0.93	37	25.1351
3 CNV	27	65.3	76	11	7	3	36	9	45	0.99	43	23.0233
3 CNV	23.3	64	76	11	7	4	35	10	45	0.65	30	21.6667
3 CNV	21.4	65.1	75	11	7	2	39	6	45	0.95	39	24.359
3 CNV	27.5	62	77	11	7	4	37	10	47	1.15	46	25
3 CNV	16.6	65.1	77	12	6	6	33	17	50	0.84	36	23.3333
3 CNV	26.4	59.6	77	11	6	4	31	12	43	0.8	33	24.2424
3 CNV	37	70.2	74	11	9	8	49	21	70	1.47	60	24.5
3 CNV	17.1	68.6	77	12	7	3	38	7	45	1.04	41	25.3659
3 CNV	16.1	73.3	74	12	8	6	43	17	60	1.19	50	23.8
3 CNV	18.7	69.5	77	12	8	5	47	13	60	0.96	39	24.6154
3 CNV	25.2	65.8	73	11	6	3	33	9	42	0.87	36	24.1667
3 CNV	29.9	56.9	77	11	7	5	36	14	50	1.12	46	24.3478
3 CNV	28.1	66.9	76	11	8	3	43	8	51	1.22	44	27.7273
3 CNV	25.3	64.4	76	11	7	4	36	10	46	1.07	40	26.75
3 CNV	24.1	69.3	73	11	7	2	40	6	46	1.15	45	25.5556
3 CNV	21.2	63.8	76	11	6	4	33	10	43	0.78	32	24.375
3 CNV	21.9	59.3	75	11	6	4	31	10	41	0.97	38	25.5263
3 CNV	23.8	58.9	76	11	7	3	35	8	43	1	40	25
3 CNV	19.8	61.8	74	11	5	2	28	6	34	0.73	29	25.1724
3 CNV	21.7	62.1	73	11	8	4	45	11	56	0.99	40	24.75
3 CNV	26.7	65.8	73	11	7	5	36	12	48	0.78	34	22.9412
3 CNV	20.3	66.2	72	11	8	2	45	6	51	0.82	33	24.8485
3 CNV	23.4	65.3	73	11	8	5	43	13	56	0.94	41	22.9268
3 CNV	25.6	66.6	72	11	8	7	42	18	60	0.88	36	24.4444
3 CNV	21	67.9	72	11	7	5	36	13	49	0.98	40	24.5
3 CNV	22	64.1	73	11	8	3	43	9	52	0.83	33	25.1515
3 CNV	24.5	69.9	73	11	8	2	45	5	50	0.73	31	23.5484
3 CNV	17.9	61.1	73	11	7	1	38	3	41	0.7	31	22.5806
3 CNV	26.1	63.3	73	11	8	4	43	10	53	0.69	32	21.5625
3 CNV	21.8	61.9	73	11	6	1	32	3	35	0.76	32	23.75
3 CNV	20	62.1	73	11	7	1	41	3	44	0.92	39	23.5897
3 CNV	21.9	66.5	75	11	7	3	38	7	45	0.49	22	22.2727
3 CNV	22.2	62.3	75	11	6	2	33	6	39	0.77	33	23.3333
3 CNV	25.3	62.1	76	11	6	4	34	10	44	0.99	40	24.75
3 CNV	18.2	60.4	74	11	7	2	40	6	46	0.66	28	23.5714
3 CNV	20.2	53.4	76	11	6	2	31	6	37	0.63	25	25.2
3 CNV	18.9	61.2	74	11	6	3	34	9	43	0.68	30	22.6667
3 CNV	24	61.7	74	11	7	3	39	8	47	0.94	41	22.9268

## Sheet: Dataset S9 (Fig. S8)
Dataset S9 Tiller number under long-day conditions in rice (Oryza sativa) (Fig. S8).
OsMADS18 CNV	Tiller number
1 CNV	15
1 CNV	16
1 CNV	13
1 CNV	17
1 CNV	16
1 CNV	17
1 CNV	15
1 CNV	15
1 CNV	17
1 CNV	17
1 CNV	18
1 CNV	17
1 CNV	14
1 CNV	17
1 CNV	17
1 CNV	18
1 CNV	18
1 CNV	18
1 CNV	22
1 CNV	18
1 CNV	21
1 CNV	18
1 CNV	21
1 CNV	20
1 CNV	17
1 CNV	21
1 CNV	18
1 CNV	18
1 CNV	16
1 CNV	19
1 CNV	18
1 CNV	18
1 CNV	20
1 CNV	17
1 CNV	18
1 CNV	15
1 CNV	21
2 CNV	15
2 CNV	13
2 CNV	15
2 CNV	17
2 CNV	13
2 CNV	16
2 CNV	17
2 CNV	18
2 CNV	18
2 CNV	16
2 CNV	16
2 CNV	14
2 CNV	18
2 CNV	14
2 CNV	19
2 CNV	18
2 CNV	19
2 CNV	20
2 CNV	18
2 CNV	18
2 CNV	18
2 CNV	18
2 CNV	19
2 CNV	17
2 CNV	19
2 CNV	18
2 CNV	19
2 CNV	19
2 CNV	15
2 CNV	18
2 CNV	18
2 CNV	18
2 CNV	18
2 CNV	18
2 CNV	16
2 CNV	19
2 CNV	18
3 CNV	12
3 CNV	14
3 CNV	13
3 CNV	18
3 CNV	15
3 CNV	19
3 CNV	16
3 CNV	16
3 CNV	16
3 CNV	18
3 CNV	17
3 CNV	18
3 CNV	18
3 CNV	18
3 CNV	18
3 CNV	24
3 CNV	23
3 CNV	19
3 CNV	21
3 CNV	20
3 CNV	20
3 CNV	20
3 CNV	21
3 CNV	17
3 CNV	18
3 CNV	18
3 CNV	18
3 CNV	16
3 CNV	18
3 CNV	16
3 CNV	18
3 CNV	17
3 CNV	11
3 CNV	16
3 CNV	17
